# Supplementary material for: Spatiotemporal modulations in heterotypic condensates of prion and α-synuclein control phase transitions and amyloid conversion
Source: Nat Commun. 2022 Mar 3;13:1154. doi: 10.1038/s41467-022-28797-5 (PMC8894376; doi:10.1038/s41467-022-28797-5)
Supplement: Supplementary file 6 — Source Data [file 41467_2022_28797_MOESM6_ESM.xlsx]

## Sheet: Cover
	Source Data file for:	Spatiotemporal Modulations in Heterotypic Condensates of Prion and α-Synuclein Control Phase Transitions and Amyloid Conversion
					Aishwarya Agarwal, Lisha Arora, Sandeep K. Rai, Anamika Avni, and Samrat Mukhopadhyay

## Sheet: Fig. 1j
Fig. 1j	FRAP kinetics
	α-Syn FRAP	FRAP1	FRAP 2	FRAP 3	FRAP 4	FRAP 5				PrP FRAP	FRAP 1	FRAP 2	FRAP 3	FRAP 4	FRAP 5	Mean normalized intensity	Standard deviation
	Time [s]						Mean normalized intensity	Standard deviation		Time [s]
	0	0.99239	1	0.93757	1	0.96371	0.97873	0.02744		0	0.87633	0.71255	0.90054	0.86399	0.88221	0.84712	0.07637
	0.4737	0.99553	0.98239	0.96483	0.98153	1	0.98486	0.0138		0.4737	0.87166	0.77559	0.86652	0.90098	0.81663	0.84628	0.04981
	0.9474	0.99318	0.96816	0.96957	0.97821	0.98622	0.97907	0.01073		0.9474	0.89266	0.75773	0.89351	0.89193	0.88064	0.8633	0.05924
	1.42111	1	0.98349	0.94212	0.96594	0.97031	0.97237	0.02149		1.42111	0.89504	0.78235	0.91137	0.91659	0.85468	0.87201	0.05569
	1.89481	0.98732	0.99751	1	0.96972	0.95013	0.98093	0.02094		1.89481	0.88293	0.72723	0.87001	0.88691	0.82056	0.83753	0.0671
	3.1998	0	0	0	0	0	0	0		3.1998	0	0	0	0	0	0	0
	3.6735	0.20358	0.2139	0.14676	0.20054	0.18198	0.18935	0.02645		3.6735	0.28552	0.24563	0.33518	0.29529	0.29603	0.29153	0.03195
	4.1472	0.33183	0.33917	0.3067	0.32165	0.29872	0.31961	0.01687		4.1472	0.40964	0.38396	0.47013	0.40376	0.43501	0.4205	0.03319
	4.6209	0.39052	0.45196	0.37021	0.43632	0.40833	0.41147	0.0332		4.6209	0.45716	0.44404	0.55575	0.50011	0.49393	0.4902	0.04368
	5.0946	0.47983	0.481	0.44246	0.4885	0.47215	0.47279	0.01792		5.0946	0.51642	0.47222	0.6037	0.5091	0.50623	0.52153	0.04898
	5.56831	0.55022	0.54532	0.48663	0.54704	0.47118	0.52008	0.03802		5.56831	0.53498	0.53639	0.60546	0.54729	0.57983	0.56079	0.03083
	6.04201	0.58589	0.57762	0.51075	0.60049	0.55793	0.56653	0.03477		6.04201	0.54522	0.52671	0.65339	0.59606	0.57446	0.57917	0.0493
	6.51571	0.5959	0.59913	0.53745	0.61962	0.59608	0.58964	0.0308		6.51571	0.57043	0.56282	0.65824	0.59423	0.58343	0.59383	0.03797
	6.98941	0.63006	0.67228	0.62572	0.65987	0.61554	0.64069	0.02416		6.98941	0.58001	0.57865	0.68779	0.60153	0.64095	0.61778	0.04653
	7.46312	0.68155	0.65965	0.66305	0.6833	0.63034	0.66358	0.02141		7.46312	0.59883	0.54418	0.70855	0.64077	0.61665	0.6218	0.06013
	7.93682	0.6777	0.6578	0.74378	0.70174	0.67108	0.69042	0.03382		7.93682	0.59556	0.61171	0.69465	0.65545	0.57277	0.62603	0.04885
	8.41052	0.70945	0.69023	0.77252	0.69905	0.68488	0.71122	0.03551		8.41052	0.62885	0.61501	0.71759	0.664	0.65738	0.65656	0.03961
	8.88422	0.74694	0.74556	0.75271	0.7116	0.69714	0.73079	0.0248		8.88422	0.66191	0.56909	0.71585	0.67348	0.59422	0.64291	0.06008
	9.35793	0.75083	0.71752	0.76278	0.74609	0.69772	0.73499	0.02665		9.35793	0.64173	0.5974	0.70368	0.64086	0.65171	0.64708	0.03795
	9.83163	0.74142	0.73167	0.77393	0.74793	0.7301	0.74501	0.01774		9.83163	0.66734	0.61915	0.72963	0.68586	0.64053	0.6685	0.0426
	10.3053	0.75442	0.75945	0.772	0.74942	0.71271	0.7496	0.02227		10.3053	0.67604	0.61028	0.75257	0.69884	0.62417	0.67238	0.05772
	10.779	0.77368	0.73516	0.79103	0.76155	0.70649	0.75358	0.03326		10.779	0.69761	0.63459	0.73543	0.69423	0.68455	0.68928	0.03619
	11.2527	0.80254	0.77534	0.83048	0.77158	0.73571	0.78313	0.03557		11.2527	0.68805	0.63785	0.76103	0.73451	0.64085	0.69246	0.05508
	11.7264	0.79134	0.77447	0.76536	0.76672	0.7319	0.76596	0.02167		11.7264	0.70159	0.60699	0.75373	0.73104	0.71039	0.70075	0.05614
	12.2001	0.79996	0.79891	0.83601	0.7907	0.73775	0.79267	0.03532		12.2001	0.71435	0.68727	0.72738	0.70445	0.70225	0.70714	0.0149
	12.6738	0.81551	0.77334	0.81349	0.786	0.76078	0.78982	0.02424		12.6738	0.69711	0.61798	0.75492	0.73514	0.65456	0.69194	0.05641
	13.1476	0.82045	0.79396	0.78734	0.78032	0.74723	0.78586	0.0264		13.1476	0.75003	0.6531	0.75809	0.72797	0.65903	0.70964	0.05018
	13.6212	0.8261	0.79475	0.83615	0.81642	0.77069	0.80882	0.02624		13.6212	0.73846	0.6379	0.76885	0.73803	0.67451	0.71155	0.05363
	14.095	0.84211	0.80918	0.79058	0.8133	0.77778	0.80659	0.0245		14.095	0.74178	0.6699	0.78331	0.7523	0.70431	0.73032	0.04402
	14.5686	0.83109	0.80281	0.80604	0.79124	0.75553	0.79734	0.02752		14.5686	0.74293	0.66313	0.78379	0.71194	0.71841	0.72404	0.0442
	15.0424	0.81869	0.81154	0.84947	0.82526	0.81013	0.82302	0.01598		15.0424	0.7494	0.64453	0.77027	0.76851	0.68555	0.72365	0.05604
	15.5161	0.81299	0.8469	0.78083	0.847	0.79948	0.81744	0.02926		15.5161	0.73948	0.68302	0.78281	0.7605	0.68839	0.73084	0.044
	15.9898	0.83071	0.85324	0.80607	0.83016	0.80868	0.82577	0.01922		15.9898	0.75449	0.70165	0.79307	0.76882	0.71432	0.74647	0.03801
	16.4635	0.82161	0.8032	0.80519	0.83112	0.77348	0.80692	0.02201		16.4635	0.77584	0.65151	0.80126	0.76246	0.67091	0.7324	0.06682
	16.9372	0.85366	0.84289	0.8065	0.84775	0.81126	0.83241	0.02188		16.9372	0.7988	0.6776	0.8121	0.75319	0.72263	0.75287	0.05522
	17.4109	0.85024	0.83031	0.8485	0.82324	0.78328	0.82711	0.0271		17.4109	0.76496	0.75888	0.76996	0.79312	0.71968	0.76132	0.02664
	17.8846	0.8649	0.83357	0.81496	0.83994	0.7747	0.82562	0.03361		17.8846	0.77653	0.68725	0.78574	0.79209	0.71291	0.7509	0.0476
	18.3583	0.84126	0.82138	0.82628	0.85046	0.81931	0.83174	0.01353		18.3583	0.7765	0.66879	0.81113	0.76281	0.71577	0.747	0.05551
	18.832	0.84446	0.84559	0.82454	0.86328	0.82422	0.84042	0.01644		18.832	0.77807	0.72719	0.8088	0.78438	0.71284	0.76226	0.04055
	19.3057	0.88017	0.83781	0.80039	0.82536	0.80794	0.83033	0.03147		19.3057	0.79775	0.72449	0.83021	0.7894	0.73332	0.77503	0.0449
	19.7794	0.87056	0.85039	0.81942	0.83013	0.80896	0.83589	0.02471		19.7794	0.79392	0.70635	0.80523	0.79462	0.75041	0.77011	0.0414
	20.2531	0.86228	0.86644	0.80795	0.85194	0.82343	0.84241	0.02555		20.2531	0.81226	0.75496	0.79498	0.80162	0.70059	0.77288	0.04586
	20.7268	0.88424	0.85799	0.77737	0.85789	0.82072	0.83964	0.04152		20.7268	0.80705	0.7108	0.80793	0.82159	0.73811	0.7771	0.04936
	21.2005	0.88836	0.85794	0.78315	0.83352	0.82827	0.83825	0.03891		21.2005	0.82073	0.71737	0.82947	0.81488	0.76859	0.79021	0.04705
	21.6742	0.89203	0.86954	0.82714	0.84736	0.83801	0.85482	0.02601		21.6742	0.81504	0.78121	0.79784	0.83354	0.72827	0.79118	0.04021
	22.1479	0.85458	0.88302	0.8214	0.85724	0.80431	0.84411	0.03121		22.1479	0.81307	0.73169	0.83145	0.79374	0.77777	0.78954	0.03812
	22.6216	0.88237	0.86687	0.82918	0.86184	0.84129	0.85631	0.02111		22.6216	0.82101	0.76204	0.83017	0.8258	0.73526	0.79486	0.04335
	23.0953	0.88373	0.85006	0.80633	0.86772	0.82792	0.84715	0.03085		23.0953	0.81266	0.77264	0.8191	0.8288	0.71096	0.78883	0.0485
	23.569	0.87149	0.88754	0.83303	0.87318	0.8227	0.85759	0.02808		23.569	0.82042	0.74609	0.82536	0.80941	0.76239	0.79273	0.03607
	24.0427	0.87824	0.85778	0.81104	0.85	0.83578	0.84657	0.0251		24.0427	0.8493	0.76643	0.8374	0.83536	0.72926	0.80355	0.05279
	24.5164	0.87815	0.86348	0.81854	0.86162	0.82939	0.85024	0.02512		24.5164	0.82726	0.78508	0.80883	0.80402	0.7529	0.79562	0.02821
	24.9901	0.86952	0.87938	0.8008	0.85791	0.84759	0.85104	0.03053		24.9901	0.8492	0.72577	0.83882	0.83331	0.79921	0.80926	0.0503
	25.4638	0.8772	0.88469	0.81964	0.86252	0.82802	0.85441	0.02919		25.4638	0.8276	0.74154	0.84558	0.80336	0.75913	0.79544	0.04426
	25.9375	0.87707	0.89091	0.80422	0.86263	0.83604	0.85417	0.03453		25.9375	0.84662	0.77993	0.83144	0.86086	0.77352	0.81847	0.03957
	26.4112	0.89544	0.84913	0.80899	0.87915	0.8679	0.86012	0.03319		26.4112	0.83883	0.78521	0.85899	0.83499	0.77868	0.81934	0.03541
	26.8849	0.9136	0.88906	0.84256	0.86097	0.83772	0.86878	0.03214		26.8849	0.85696	0.72772	0.83222	0.85253	0.76534	0.80695	0.0575
	27.3586	0.87696	0.86852	0.83043	0.88334	0.84314	0.86048	0.02271		27.3586	0.85909	0.78122	0.85239	0.87466	0.78039	0.82955	0.04523
	27.8323	0.87373	0.88559	0.81076	0.88029	0.83903	0.85788	0.032		27.8323	0.82742	0.75158	0.86534	0.81352	0.78281	0.80813	0.04334
	28.306	0.88788	0.88402	0.8395	0.8858	0.8555	0.87054	0.02182		28.306	0.85546	0.76313	0.85237	0.8611	0.78774	0.82396	0.04525
	28.7797	0.91173	0.89252	0.80332	0.877	0.82104	0.86112	0.04676		28.7797	0.84238	0.8044	0.85716	0.87347	0.79479	0.83444	0.03382
	29.2534	0.88966	0.87037	0.82942	0.88969	0.88859	0.87355	0.026		29.2534	0.87499	0.75079	0.86347	0.83011	0.77543	0.81896	0.05428
	29.7271	0.89517	0.88839	0.82942	0.88264	0.86287	0.8717	0.02653		29.7271	0.85108	0.80021	0.82756	0.85426	0.81373	0.82937	0.02339
	30.2008	0.91517	0.91096	0.80984	0.87919	0.84626	0.87228	0.04461		30.2008	0.84616	0.76533	0.87132	0.87072	0.80326	0.83136	0.04614
	30.6745	0.88679	0.88361	0.80312	0.87509	0.84787	0.8593	0.03494		30.6745	0.88234	0.81326	0.84175	0.84123	0.79308	0.83433	0.03374
	31.1482	0.87078	0.88153	0.84588	0.88737	0.86129	0.86937	0.01652		31.1482	0.85865	0.79322	0.86671	0.85961	0.79631	0.8349	0.03678
	31.6219	0.89936	0.88744	0.80537	0.86826	0.83121	0.85833	0.03927		31.6219	0.85858	0.73494	0.86113	0.86782	0.75345	0.81519	0.06522
	32.0956	0.88892	0.85899	0.81572	0.88918	0.84904	0.86037	0.03069		32.0956	0.86667	0.81296	0.8486	0.85324	0.80862	0.83802	0.02577
	32.5693	0.88557	0.89098	0.79122	0.88313	0.84857	0.85989	0.04186		32.5693	0.88183	0.81362	0.84669	0.89393	0.78087	0.84339	0.04701
	33.0431	0.8879	0.89496	0.82136	0.90255	0.85518	0.87239	0.03377		33.0431	0.87342	0.78308	0.87265	0.8572	0.80663	0.8386	0.0413
	33.5168	0.92113	0.90382	0.82553	0.85915	0.85159	0.87224	0.03926		33.5168	0.86061	0.79842	0.88855	0.88254	0.81538	0.8491	0.04035
	33.9905	0.88877	0.89483	0.83902	0.88313	0.86561	0.87427	0.02252		33.9905	0.89794	0.80364	0.87112	0.87277	0.76884	0.84286	0.05418
	34.4641	0.91538	0.9041	0.83475	0.88579	0.86076	0.88016	0.03273		34.4641	0.8724	0.77566	0.88541	0.86104	0.77006	0.83291	0.05553
	34.9379	0.88335	0.89537	0.85468	0.86923	0.85935	0.8724	0.0169		34.9379	0.88944	0.77077	0.87188	0.88656	0.8401	0.85175	0.04932
	35.4116	0.90285	0.90392	0.82895	0.89059	0.8669	0.87864	0.03152		35.4116	0.88181	0.82639	0.87599	0.86689	0.76751	0.84372	0.0478
	35.8853	0.89775	0.90985	0.86842	0.88535	0.8587	0.88401	0.02087		35.8853	0.9011	0.7953	0.86868	0.87579	0.7775	0.84368	0.05402
	36.359	0.90803	0.90973	0.80729	0.89832	0.86931	0.87854	0.043		36.359	0.86566	0.77917	0.87987	0.88482	0.83236	0.84838	0.04377
	36.8327	0.89575	0.8896	0.88215	0.88295	0.86335	0.88276	0.01217		36.8327	0.90043	0.85134	0.89393	0.889	0.75977	0.85889	0.05861
	37.3064	0.90834	0.88726	0.82834	0.8957	0.87934	0.8798	0.03071		37.3064	0.89102	0.77886	0.88179	0.86942	0.82083	0.84838	0.04735
	37.7801	0.91151	0.93735	0.80679	0.92538	0.88177	0.89256	0.05224		37.7801	0.87144	0.83608	0.87539	0.89039	0.77708	0.85008	0.0454
	38.2538	0.8961	0.89761	0.85039	0.86769	0.86022	0.8744	0.0214		38.2538	0.90324	0.80884	0.88051	0.88015	0.80443	0.85543	0.04554
	38.7275	0.88966	0.9144	0.79711	0.91162	0.87215	0.87699	0.04786		38.7275	0.88802	0.78837	0.88795	0.88957	0.83764	0.85831	0.04488
	39.2012	0.8947	0.92729	0.83071	0.90237	0.88362	0.88774	0.03569		39.2012	0.9028	0.86841	0.88235	0.87443	0.77598	0.86079	0.04916
	39.6749	0.91712	0.89304	0.83471	0.88863	0.84084	0.87487	0.03562		39.6749	0.91178	0.81818	0.89617	0.91011	0.82807	0.87286	0.04594
	40.1486	0.91204	0.93496	0.84071	0.89975	0.85221	0.88794	0.04012		40.1486	0.89451	0.81184	0.87567	0.89385	0.7703	0.84923	0.05561
	40.6223	0.93269	0.91491	0.84894	0.88752	0.88993	0.8948	0.0317		40.6223	0.90012	0.81205	0.88405	0.87991	0.79295	0.85382	0.04793
	41.096	0.90453	0.93435	0.81375	0.89985	0.85762	0.88202	0.04695		41.096	0.90342	0.79749	0.88763	0.90837	0.81627	0.86264	0.0519
	41.5697	0.90414	0.93437	0.83254	0.90131	0.89956	0.89439	0.0374		41.5697	0.90387	0.82887	0.8619	0.90292	0.79607	0.85872	0.04695
	42.0434	0.91846	0.89786	0.81069	0.90414	0.85808	0.87785	0.04371		42.0434	0.90907	0.84794	0.90264	0.92503	0.80303	0.87754	0.05076
	42.5171	0.92875	0.92159	0.83016	0.91252	0.88286	0.89517	0.04032		42.5171	0.90126	0.83029	0.8681	0.89281	0.86885	0.87226	0.02763
	42.9908	0.91915	0.89096	0.85549	0.8944	0.89776	0.89155	0.02296		42.9908	0.90887	0.84511	0.86903	0.92219	0.81588	0.87221	0.04404
	43.4645	0.9264	0.92564	0.82213	0.92493	0.88651	0.89712	0.04523		43.4645	0.91749	0.79714	0.90048	0.90578	0.80148	0.86447	0.05982
	43.9382	0.90602	0.90675	0.83821	0.92371	0.87368	0.88967	0.03399		43.9382	0.90916	0.85201	0.89667	0.91608	0.83255	0.88129	0.03693
	44.4119	0.89662	0.90975	0.85671	0.90171	0.90199	0.89336	0.02102		44.4119	0.91493	0.81488	0.9091	0.9292	0.82831	0.87929	0.05338
	44.8856	0.91295	0.92467	0.81049	0.85561	0.9054	0.88182	0.04779		44.8856	0.91989	0.83012	0.87786	0.89375	0.77975	0.86027	0.05562
	45.3593	0.92039	0.91024	0.86532	0.93477	0.88987	0.90412	0.02716		45.3593	0.93341	0.84105	0.93037	0.93381	0.86127	0.89998	0.04516
	45.833	0.90265	0.942	0.83517	0.88584	0.86392	0.88592	0.04026		45.833	0.92535	0.81956	0.89829	0.90002	0.80649	0.86994	0.05325
	46.3067	0.9244	0.90808	0.82589	0.86613	0.90322	0.88554	0.03958		46.3067	0.93037	0.8736	0.91155	0.91446	0.79907	0.88581	0.05278
	46.7804	0.94172	0.93011	0.84108	0.91663	0.88418	0.90274	0.04064		46.7804	0.92816	0.80731	0.90289	0.91934	0.84853	0.88125	0.05162
	47.2541	0.93669	0.91686	0.85607	0.87085	0.87421	0.89094	0.03415		47.2541	0.94109	0.85702	0.90273	0.91536	0.81213	0.88567	0.05117
	47.7278	0.89038	0.89471	0.84638	0.89958	0.8928	0.88477	0.02173		47.7278	0.90747	0.84189	0.90722	0.93399	0.82823	0.88376	0.04602
	48.2015	0.91605	0.93304	0.81671	0.94472	0.85431	0.89297	0.05506		48.2015	0.90067	0.84089	0.8892	0.91536	0.86151	0.88153	0.03009
	48.6752	0.9097	0.90179	0.84098	0.90215	0.88978	0.88888	0.02771		48.6752	0.90841	0.86983	0.90835	0.9297	0.85202	0.89366	0.03176
	49.1489	0.91556	0.92647	0.82881	0.89977	0.86287	0.88669	0.04032		49.1489	0.90816	0.81836	0.89728	0.93852	0.80055	0.87258	0.0599
	49.6226	0.91638	0.88662	0.84252	0.92797	0.89532	0.89376	0.03302		49.6226	0.92616	0.85308	0.90918	0.93031	0.85144	0.89404	0.03895
	50.0963	0.91757	0.90629	0.84532	0.91733	0.88302	0.89391	0.03058		50.0963	0.93572	0.83934	0.89809	0.92272	0.80647	0.88047	0.05549
	50.57	0.91845	0.94498	0.85427	0.90195	0.87333	0.8986	0.03592		50.57	0.9007	0.84987	0.89982	0.92228	0.83978	0.88249	0.03572
	51.0437	0.91827	0.93052	0.84893	0.92405	0.90064	0.90448	0.03299		51.0437	0.93301	0.86203	0.91604	0.91659	0.87717	0.90097	0.02992
	51.5174	0.91426	0.94934	0.81841	0.91842	0.88501	0.89709	0.04954		51.5174	0.90851	0.85839	0.91942	0.94278	0.7873	0.88328	0.06188
	51.9911	0.94472	0.89856	0.84387	0.90941	0.88447	0.89621	0.03678		51.9911	0.92228	0.84458	0.89842	0.92039	0.85219	0.88757	0.03708
	52.4648	0.92012	0.92259	0.84523	0.89782	0.87692	0.89254	0.0323		52.4648	0.91629	0.86084	0.92188	0.93529	0.83413	0.89369	0.04377
	52.9385	0.93166	0.92341	0.81522	0.89617	0.89719	0.89273	0.04609		52.9385	0.93823	0.85318	0.92592	0.92822	0.81552	0.89222	0.05467
	53.4123	0.91907	0.91989	0.85898	0.92693	0.89538	0.90405	0.02787		53.4123	0.91585	0.84449	0.90998	0.95933	0.86351	0.89863	0.04548
	53.886	0.93015	0.93481	0.86478	0.93129	0.90912	0.91403	0.02932		53.886	0.90605	0.83566	0.91199	0.9245	0.81954	0.87955	0.04822
	54.3597	0.9241	0.94416	0.82485	0.89862	0.88213	0.89477	0.04572		54.3597	0.92834	0.85392	0.90509	0.94367	0.85101	0.89641	0.04241
	54.8334	0.91508	0.94082	0.87	0.927	0.90141	0.91086	0.02709		54.8334	0.90666	0.88483	0.92545	0.90449	0.85309	0.8949	0.02745
	55.3071	0.94851	0.91807	0.85464	0.91486	0.89512	0.90624	0.03459		55.3071	0.89317	0.85442	0.92175	0.94166	0.83739	0.88968	0.04393
	55.7808	0.93963	0.95599	0.85511	0.92891	0.88973	0.91387	0.04093		55.7808	0.91244	0.9065	0.92868	0.92553	0.85939	0.90651	0.02788
	56.2545	0.90833	0.92659	0.8302	0.93465	0.90793	0.90154	0.04153		56.2545	0.93234	0.85143	0.9206	0.91127	0.88677	0.90048	0.03213
	56.7282	0.94399	0.93273	0.85356	0.92528	0.89954	0.91102	0.03604		56.7282	0.92613	0.85029	0.9242	0.94314	0.8231	0.89337	0.05314
	57.2019	0.93538	0.94973	0.8403	0.94129	0.90292	0.91392	0.04481		57.2019	0.91759	0.90626	0.92574	0.9433	0.89319	0.91722	0.01904
	57.6756	0.91198	0.93409	0.85526	0.91898	0.87693	0.89945	0.0324		57.6756	0.92098	0.86176	0.91408	0.93513	0.81292	0.88897	0.05077
	58.1493	0.91479	0.93658	0.85098	0.92149	0.88769	0.90231	0.03372		58.1493	0.9305	0.87354	0.94155	0.95733	0.89591	0.91976	0.0343
	58.623	0.91499	0.93556	0.83129	0.93431	0.91419	0.90607	0.04302		58.623	0.92684	0.91211	0.91504	0.93743	0.84586	0.90746	0.03587
	59.0967	0.92964	0.94077	0.82273	0.93711	0.89998	0.90605	0.04926		59.0967	0.92076	0.86335	0.9072	0.94254	0.86178	0.89913	0.03568
	59.5704	0.92681	0.91989	0.86187	0.91364	0.86536	0.89751	0.03132		59.5704	0.94213	0.91224	0.92411	0.91702	0.89029	0.91716	0.01883
	60.0441	0.90878	0.94061	0.84239	0.92364	0.90032	0.90315	0.03727		60.0441	0.91475	0.85431	0.93425	0.95375	0.82196	0.8958	0.05561
	60.5178	0.90213	0.9134	0.85672	0.90789	0.92192	0.90041	0.02549		60.5178	0.93395	0.90046	0.92474	0.94972	0.89989	0.92175	0.02163
	60.9915	0.93093	0.93134	0.84251	0.91981	0.92417	0.90975	0.0379		60.9915	0.93469	0.87164	0.9268	0.9244	0.85073	0.90165	0.03786
	61.4652	0.94219	0.91417	0.83616	0.89784	0.921	0.90227	0.04024		61.4652	0.9373	0.8583	0.92902	0.94817	0.86109	0.90677	0.04352
	61.9389	0.91755	0.91679	0.86959	0.92826	0.89762	0.90596	0.02314		61.9389	0.94701	0.92746	0.93917	0.94441	0.86592	0.92479	0.03376
	62.4126	0.92	0.93543	0.85136	0.91517	0.93894	0.91218	0.03545		62.4126	0.95334	0.85787	0.92358	0.92649	0.79955	0.89217	0.06257
	62.8863	0.91626	0.93666	0.83797	0.90879	0.90771	0.90148	0.03735		62.8863	0.94667	0.87312	0.92459	0.97503	0.905	0.92488	0.03894
	63.36	0.92046	0.91563	0.84421	0.92054	0.87338	0.89485	0.03454		63.36	0.94328	0.89737	0.9439	0.95385	0.87645	0.92297	0.034
	63.8337	0.91995	0.93335	0.86588	0.91441	0.92131	0.91098	0.02614		63.8337	0.94738	0.90448	0.94026	0.92309	0.86223	0.91549	0.03408
	64.3074	0.90866	0.93766	0.85098	0.92046	0.91032	0.90562	0.03265		64.3074	0.95988	0.86774	0.92315	0.94349	0.89728	0.91831	0.03669
	64.7811	0.93298	0.93484	0.85689	0.92559	0.91103	0.91227	0.03234		64.7811	0.93815	0.90138	0.94692	0.94216	0.86119	0.91796	0.0365
	65.2548	0.95455	0.91663	0.88354	0.92888	0.90102	0.91692	0.02704		65.2548	0.92877	0.89095	0.93944	0.93385	0.90716	0.92003	0.02034
	65.7285	0.9506	0.92744	0.8384	0.94207	0.90682	0.91307	0.04492		65.7285	0.92307	0.86897	0.95742	0.9615	0.90642	0.92348	0.03828
	66.2022	0.94584	0.9517	0.85079	0.90912	0.89834	0.91116	0.0408		66.2022	0.93458	0.9137	0.93426	0.9271	0.88695	0.91932	0.01997
	66.6759	0.93377	0.95702	0.86052	0.92256	0.9329	0.92136	0.03627		66.6759	0.96371	0.90113	0.92893	0.93762	0.89352	0.92498	0.02844
	67.1496	0.92554	0.93599	0.84672	0.94866	0.7113	0.87364	0.09911		67.1496	0.93691	0.89492	0.93952	0.95887	0.95663	0.93737	0.02569
	67.6233	0.92962	0.92423	0.86115	0.92592	0.93858	0.9159	0.03111		67.6233	0.95256	0.90425	0.94984	0.94535	0.84351	0.9191	0.04661
	68.097	0.9365	0.94208	0.87312	0.93003	0.91179	0.9187	0.02791		68.097	0.93904	0.88679	0.95382	0.93965	0.90749	0.92536	0.02742
	68.5707	0.92982	0.95956	0.84288	0.94244	0.94829	0.9246	0.04692		68.5707	0.93797	0.87868	0.92441	0.91798	0.92358	0.91653	0.0224
	69.0444	0.91521	0.9476	0.8757	0.93417	0.92636	0.91981	0.02733		69.0444	0.93148	0.91993	0.94424	0.9459	0.87761	0.92383	0.0279
	69.5181	0.93064	0.92721	0.85862	0.93949	0.91667	0.91453	0.0323		69.5181	0.95025	0.90615	0.92973	0.95891	0.93519	0.93605	0.02037
	69.9918	0.95443	0.90926	0.84123	0.94363	0.93798	0.9173	0.04569		69.9918	0.93075	0.90397	0.95588	0.9611	0.90976	0.93229	0.02598
	70.4655	0.93024	0.9468	0.8716	0.93862	0.89937	0.91733	0.03123		70.4655	0.95441	0.93699	0.93023	0.98728	0.93073	0.94793	0.02408
	70.9392	0.93517	0.93666	0.85025	0.9162	0.93651	0.91496	0.03719		70.9392	0.94072	0.9164	0.93704	0.93538	0.93672	0.93326	0.00963
	71.4129	0.93911	0.93792	0.86527	0.95869	0.92861	0.92592	0.03563		71.4129	0.95804	0.91393	0.92193	0.98532	0.88621	0.93309	0.03886
	71.8866	0.95185	0.96919	0.85146	0.93525	0.90381	0.92231	0.04637		71.8866	0.9809	0.92111	0.95747	0.92872	0.93907	0.94546	0.02405
	72.3603	0.92736	0.95304	0.85584	0.94889	0.92703	0.92243	0.0391		72.3603	0.94928	0.91483	0.93661	0.97323	0.88582	0.93195	0.03334
	72.8341	0.94452	0.94459	0.86753	0.93461	0.90313	0.91888	0.03336		72.8341	0.93114	0.91059	0.95396	0.92576	0.91631	0.92755	0.01679
	73.3077	0.92871	0.96226	0.86908	0.95557	0.91415	0.92595	0.03734		73.3077	0.94888	0.90598	0.91141	0.97689	0.92625	0.93388	0.02923
	73.7815	0.95615	0.95738	0.85411	0.9471	0.93867	0.93068	0.04347		73.7815	0.93817	0.90133	0.9345	0.94969	0.90672	0.92608	0.02099
	74.2552	0.92282	0.93653	0.87652	0.93336	0.92706	0.91926	0.02448		74.2552	0.95641	0.93994	0.95257	0.92001	0.94512	0.94281	0.01426
	74.7289	0.95856	0.9544	0.85249	0.94293	0.90631	0.92294	0.04443		74.7289	0.95121	0.88036	0.96438	0.97295	0.94034	0.94185	0.03656
	75.2026	0.93186	0.92177	0.85574	0.92426	0.94289	0.9153	0.03429		75.2026	0.95132	0.94385	0.95794	0.92643	0.893	0.93451	0.02601
	75.6763	0.93301	0.95928	0.87794	0.91498	0.91595	0.92023	0.02967		75.6763	0.94239	0.88964	0.96067	0.97406	0.90299	0.93395	0.03645
	76.15	0.94867	0.93191	0.86257	0.90721	0.94059	0.91819	0.03476		76.15	0.9399	0.89209	0.96977	0.94354	0.92438	0.93394	0.02853
	76.6237	0.93077	0.94503	0.84463	0.95491	0.94468	0.924	0.0452		76.6237	0.96082	0.94328	0.94846	0.95125	0.90884	0.94253	0.01988
	77.0974	0.95777	0.93864	0.87104	0.91088	0.92582	0.92083	0.03273		77.0974	0.95126	0.90306	0.95575	0.97035	0.9453	0.94515	0.02528
	77.5711	0.93458	0.95982	0.8612	0.9365	0.9083	0.92008	0.03763		77.5711	0.95998	0.87162	0.95309	0.95476	0.92686	0.93326	0.03678
	78.0448	0.93005	0.94092	0.85589	0.9537	0.92988	0.92209	0.03828		78.0448	0.95025	0.92249	0.96871	0.96017	0.90337	0.941	0.02729
	78.5185	0.93036	0.9336	0.87416	0.91639	0.93636	0.91818	0.02578		78.5185	0.95895	0.92539	0.94879	0.9625	0.96159	0.95144	0.01555
	78.9922	0.92096	0.91797	0.87104	0.93352	0.91987	0.91267	0.02406		78.9922	0.9568	0.92192	0.94607	0.93699	0.92434	0.93722	0.01468
	79.4659	0.95273	0.96554	0.87554	0.92761	0.92424	0.92913	0.03457		79.4659	0.95037	0.93332	0.96309	0.96719	0.93416	0.94963	0.01578
	79.9396	0.95181	0.94534	0.8501	0.9471	0.92638	0.92415	0.04251		79.9396	0.95809	0.92243	0.95695	0.95195	0.93954	0.94579	0.01499
	80.4133	0.94112	0.92089	0.86822	0.94337	0.93663	0.92205	0.03135		80.4133	0.96818	0.88837	0.96696	0.98204	0.92202	0.94551	0.03913
	80.887	0.94468	0.92867	0.86688	0.9227	0.92237	0.91706	0.02948		80.887	0.96092	0.94433	0.96516	0.96518	0.95524	0.95817	0.00875
	81.3607	0.93017	0.94531	0.84887	0.91488	0.92042	0.91193	0.03709		81.3607	0.97231	0.93667	0.95916	0.94778	0.8955	0.94228	0.02931
	81.8344	0.93538	0.93383	0.85695	0.92122	0.909	0.91128	0.03219		81.8344	0.95293	0.91471	0.94952	0.98852	0.94371	0.94988	0.02635
	82.3081	0.93594	0.93597	0.86757	0.91998	0.94323	0.92054	0.03081		82.3081	0.97261	0.92213	0.96011	0.95619	0.9229	0.94679	0.02298
	82.7818	0.9208	0.94575	0.84677	0.95108	0.93111	0.9191	0.04217		82.7818	0.98823	0.93485	0.94279	0.99176	0.92543	0.95661	0.03111
	83.2555	0.96155	0.93335	0.87736	0.94091	0.9347	0.92957	0.0313		83.2555	0.96341	0.89566	0.94148	0.93602	0.93906	0.93513	0.02457
	83.7292	0.94602	0.96567	0.86253	0.9433	0.9314	0.92979	0.03956		83.7292	0.94526	0.94629	0.97146	0.96867	0.91097	0.94853	0.02428
	84.2029	0.94533	0.93573	0.86624	0.96068	0.91927	0.92545	0.03635		84.2029	0.95669	0.91235	0.97778	0.94948	0.91252	0.94176	0.02872
	84.6766	0.95972	0.94413	0.86575	0.91121	0.95992	0.92815	0.04013		84.6766	0.94586	0.91368	0.9677	0.97623	0.98364	0.95742	0.02826
	85.1503	0.95812	0.9526	0.83781	0.92878	0.93721	0.9229	0.049		85.1503	0.9536	0.94568	0.95552	0.95325	0.95272	0.95215	0.00377
	85.624	0.94048	0.94811	0.84694	0.92334	0.90033	0.91184	0.04066		85.624	0.97081	0.94295	0.95449	0.96769	0.88136	0.94346	0.03645
	86.0977	0.93406	0.91833	0.85062	0.94644	0.92708	0.91531	0.03759		86.0977	0.97076	0.92056	0.96646	0.95958	0.92464	0.9484	0.02393
	86.5714	0.95769	0.96	0.86895	0.94318	0.91321	0.92861	0.03821		86.5714	0.98853	0.94225	0.95744	0.96306	0.94701	0.95966	0.01812
	87.0451	0.93206	0.95776	0.87394	0.93868	0.92416	0.92532	0.0313		87.0451	0.95395	0.92078	0.95725	0.96351	0.90786	0.94067	0.02473
	87.5188	0.94977	0.95954	0.86744	0.92337	0.94356	0.92873	0.03673		87.5188	0.94089	0.93911	0.95972	0.96781	0.97994	0.95749	0.01753
	87.9925	0.93642	0.96341	0.84928	0.9274	0.92625	0.92055	0.04257		87.9925	0.9533	0.91233	0.96639	0.9938	0.93592	0.95235	0.03077
	88.4662	0.9168	0.95168	0.87666	0.94724	0.92356	0.92319	0.02998		88.4662	0.97112	0.96863	0.96016	0.94971	0.91461	0.95284	0.02296
	88.9399	0.92967	0.92649	0.86034	0.96113	0.94324	0.92418	0.03821		88.9399	0.95801	0.9599	0.95309	0.97346	0.95922	0.96074	0.0076
	89.4136	0.93043	0.96087	0.87552	0.9304	0.89686	0.91882	0.03314		89.4136	0.96045	0.918	0.95917	0.99155	0.92876	0.95158	0.02908
	89.8873	0.94218	0.941	0.87588	0.94437	0.9357	0.92783	0.02921		89.8873	0.96978	0.96175	0.97254	0.9468	0.96843	0.96386	0.01033
	90.361	0.93188	0.96231	0.85733	0.94513	0.93438	0.92621	0.04032		90.361	0.97911	0.92393	0.9716	0.97466	0.92714	0.95529	0.02732
	90.8347	0.9424	0.94015	0.8563	0.93001	0.91935	0.91764	0.03549		90.8347	0.97535	0.93746	0.94962	0.97416	0.92811	0.95294	0.02133
	91.3084	0.93533	0.95864	0.87502	0.94555	0.93313	0.92953	0.0321		91.3084	0.96471	0.96468	0.96928	0.96876	0.97719	0.96892	0.0051
	91.7821	0.94927	0.95576	0.86058	0.95671	0.95438	0.93534	0.04189		91.7821	0.97109	0.94203	0.96099	0.96674	0.96573	0.96132	0.01136
	92.2558	0.92882	0.9514	0.88528	0.93143	0.92372	0.92413	0.02413		92.2558	0.963	0.92072	0.95687	0.98689	0.91658	0.94881	0.02977
	92.7296	0.96765	0.9515	0.89719	0.97471	0.88572	0.93536	0.04115		92.7296	0.97581	0.93123	0.98341	0.9596	0.97821	0.96565	0.0212
	93.2032	0.95294	0.91525	0.86317	0.94104	0.94398	0.92328	0.03641		93.2032	0.9858	0.94473	0.99116	0.96778	0.9727	0.97243	0.01816
	93.677	0.9476	0.9781	0.86818	0.93767	0.94802	0.93591	0.04079		93.677	0.96836	0.93641	0.9728	0.97957	0.93374	0.95818	0.02148
	94.1507	0.94216	0.95001	0.88641	0.94236	0.92247	0.92868	0.02574		94.1507	0.97104	0.9528	0.9668	0.96888	0.96748	0.9654	0.00723
	94.6244	0.92434	0.96313	0.89766	0.93492	0.91054	0.92612	0.02502		94.6244	0.97	0.94712	0.93881	0.98354	0.95582	0.95906	0.0179
	95.0981	0.94713	0.96339	0.85606	0.95197	0.92127	0.92796	0.04305		95.0981	0.97982	0.91467	0.94703	0.9592	0.93314	0.94677	0.02481
	95.5718	0.92924	0.94156	0.88628	0.89898	0.91545	0.9143	0.02229		95.5718	0.96663	0.95407	0.9586	0.98323	0.97197	0.9669	0.01147
	96.0455	0.96272	0.93781	0.87669	0.9378	0.94187	0.93138	0.03227		96.0455	0.95606	0.92481	0.98009	0.97118	0.93621	0.95367	0.02317
	96.5192	0.96059	0.93024	0.86888	0.93574	0.93312	0.92571	0.034		96.5192	0.97769	0.96045	0.95516	0.96321	0.98628	0.96856	0.01296
	96.9929	0.9414	0.98816	0.85829	0.93042	0.92744	0.92914	0.04652		96.9929	0.9664	0.9454	0.93669	0.95902	0.9655	0.9546	0.01307
	97.4666	0.95253	0.95281	0.86734	0.96051	0.93826	0.93429	0.03828		97.4666	0.98197	0.91892	0.98242	0.97929	0.96774	0.96607	0.02702
	97.9403	0.93327	0.95548	0.88878	0.9501	0.90911	0.92735	0.02812		97.9403	0.95248	0.92341	0.95951	0.96725	0.96297	0.95312	0.01747
	98.414	0.96348	0.94698	0.85368	0.95364	0.93561	0.93068	0.04422		98.414	0.96917	0.97299	0.98071	0.96701	0.93552	0.96508	0.01733
	98.8877	0.93186	0.96385	0.87525	0.96585	0.93498	0.93436	0.03661		98.8877	0.97391	0.94367	0.96563	0.98917	0.98515	0.97151	0.01812
	99.3614	0.9564	0.96077	0.87608	0.96025	0.93786	0.93827	0.036		99.3614	0.96896	0.9286	0.9792	0.95909	0.96455	0.96008	0.01908
	99.8351	0.96409	0.96657	0.88508	0.96653	0.93562	0.94358	0.03522		99.8351	0.98096	0.99456	0.96589	0.96455	0.99053	0.9793	0.01378
	100.309	0.94238	0.95869	0.8937	0.94478	0.93869	0.93565	0.02464		100.309	0.95725	0.94172	0.97852	0.99483	0.96911	0.96829	0.02024
	100.782	0.945	0.94477	0.85064	0.95934	0.96227	0.9324	0.04641		100.782	0.9803	0.93381	0.96913	0.96562	0.99058	0.96789	0.02143
	101.256	0.96709	0.92991	0.87726	0.97371	0.91576	0.93275	0.03947		101.256	0.98424	0.97138	0.97966	0.99183	0.95834	0.97709	0.01284
	101.73	0.95354	0.95733	0.86224	0.95131	0.94051	0.93299	0.04004		101.73	0.98628	0.96232	0.97898	0.9651	0.98853	0.97624	0.01201
	102.204	0.95199	0.93725	0.8785	0.94091	0.92312	0.92635	0.02867		102.204	0.97713	0.94528	0.96993	0.98802	0.95639	0.96735	0.01686
	102.677	0.97266	0.97805	0.86194	0.97129	0.94597	0.94598	0.04859		102.677	0.97591	1	0.98434	0.97722	1	0.98749	0.01186
	103.151	0.94475	0.97055	0.87275	0.95443	0.92995	0.93448	0.03754		103.151	0.97581	0.94255	0.98507	0.96631	0.96545	0.96704	0.01585
	103.625	0.9492	0.97764	0.896	0.9497	0.94943	0.94439	0.02968		103.625	0.9715	0.93795	0.97122	0.97129	0.96487	0.96337	0.01448
	104.098	0.96736	0.94706	0.90319	0.9617	0.95005	0.94587	0.02526		104.098	0.99034	0.97383	0.97515	0.97797	0.95773	0.975	0.01166
	104.572	0.95512	0.97112	0.86882	0.96256	0.93837	0.9392	0.04115		104.572	0.9646	0.94329	0.95253	0.97118	0.96046	0.95841	0.01083
	105.046	0.94712	0.95019	0.89647	0.98158	0.93754	0.94258	0.03063		105.046	0.97343	0.93771	1	0.99753	0.99416	0.98057	0.02616
	105.52	0.9247	0.95658	0.87498	0.96406	0.94226	0.93252	0.0355		105.52	0.97571	0.97257	0.98354	0.98602	0.99418	0.9824	0.00858
	105.993	0.95375	0.96441	0.88628	0.94016	0.91669	0.93226	0.03129		105.993	0.97376	0.95603	0.95222	0.95298	0.98371	0.96374	0.0142
	106.467	0.94846	0.97422	0.88233	0.94906	0.94006	0.93883	0.03407		106.467	0.96615	0.95138	0.97518	0.97039	0.99746	0.97211	0.01674
	106.941	0.94694	0.94072	0.8592	0.95919	0.95104	0.93142	0.04093		106.941	0.97166	0.94904	0.99529	0.95776	0.9556	0.96587	0.01839
	107.414	0.90969	0.94344	0.84575	0.93535	0.94181	0.91521	0.04113		107.414	1	0.94118	0.98574	0.97001	0.9639	0.97217	0.02231
	107.888	0.93493	0.95376	0.8859	0.96557	0.94536	0.9371	0.03075		107.888	0.99161	0.92564	0.9916	1	0.98382	0.97853	0.03012
	108.362	0.96106	0.95959	0.8937	0.9655	0.94897	0.94576	0.02973		108.362	0.97678	0.97566	0.97311	0.99393	0.94503	0.9729	0.01762
	108.835	0.94529	0.95684	0.89889	0.96926	0.94767	0.94359	0.0267		108.835	0.97659	0.96859	0.97872	0.98618	0.99315	0.98065	0.00939
	109.309	0.96786	0.96567	0.88224	0.94534	0.93545	0.93931	0.03471		109.309	0.9802	0.94421	0.99311	0.9592	0.99094	0.97353	0.02119
	109.783	0.95206	0.97497	0.8965	0.96277	0.9331	0.94388	0.03063		109.783	0.97033	0.99211	0.97489	0.98314	0.97201	0.9785	0.00907
	110.257	0.93068	0.96477	0.88072	0.96875	0.94095	0.93718	0.03536		110.257	0.99374	0.94141	0.98079	0.96293	0.94798	0.96537	0.02194

## Sheet: Fig 2a, c
Fig. 2a									Fig. 2c
			Turbidity at 350 nm
	α-Syn : PrP	1	2	3	4	Mean	Standard deviation		α-Syn : PrP				Mean	Standard deviation
	0.05	0	0	0	0	0	0		1	0.3117	0.2957	0.2876	0.29833	0.01226
	0.1	0	0	0	0	0	0		1.25	0.2107	0.1753	0.1959	0.19397	0.01778
	0.25	0	0	0	0	0	0		1.5	0.05176	0.02484	-0.00807	0.02284	0.02996
	0.5	0	0.05	0.035	0.02	0.02625	0.02136		2	-0.02513	-0.0769	-0.05857	-0.05353	0.02625
	0.75	0.018	0.06	0.008	0.114	0.05	0.04825		2.5	-0.05477	-0.09057	-0.05418	-0.06651	0.02084
	1	0.034	0.072	0.131	0.159	0.099	0.0565		4	-0.2747	-0.3361	-0.3064	-0.30573	0.03071
	1.25	0.071	0.13	0.163	0.127	0.12275	0.03816		10	-0.574	-0.7184	-0.6411	-0.6445	0.07226
	1.5	0.11	0.131	0.096	0.166	0.12575	0.03045
	1.75	0.158	0.157	0.158	0.158	0.15775	0.0005
	2	0.117	0.094	0.16	0.186	0.13925	0.04147
	2.25	0.155	0.155	0.154	0.155	0.15475	0.0005
	2.5	0.162	0.135	0.085	0.1	0.1205	0.0347
	3	0.102	0.113	0.118	0.097	0.1075	0.00968
	3.5	0.149	0.076	0.058	0.118	0.10025	0.04109
	4	0.087	0.083	0.046	0.117	0.08325	0.0291
	4.5	0.091	0.053	0.1	0.012	0.064	0.04021
	5	0.017	0.089	0	0.071	0.04425	0.0425
	6.25	0.055	0.044	0.011	0	0.0275	0.02619
	7.5	0.057	0.041	0	0	0.0245	0.02903
	8.75	0.091	0.004	0	0	0.02375	0.04487
	10	0.019	0.039	0.007	0	0.01625	0.01708

## Sheet: Fig. 3c, d
	Fig. 3c	Steady-state fluorescence anisotropy of F5M-labeled single-Cys residue of α-Syn
	α-Syn		Residue 18			Residue 90			Residue 124
			Monomer	Droplet		Monomer	Droplet		Monomer	Droplet
		Ani 1	0.05809	0.06691		0.05958	0.12148		0.06411	0.16123
		Ani 2	0.04768	0.09947		0.04972	0.09002		0.07425	0.1985
		Ani 3	0.04948	0.05356		0.05305	0.12266		0.09	0.22568
		Ani 4	0.04864	0.06384		0.06099	0.12996		0.08264	0.12107
		Ani 5	0.05341	0.048		0.05485	0.11715		0.07911	0.20427
		Ani 6	0.05549	0.05686		0.04604	0.1149		0.09002	0.19964
		Mean	0.05213	0.06477		0.05404	0.11603		0.08002	0.18507
		Standard deviation	0.00418	0.01833		0.00571	0.01376		0.00994	0.03761
	Fig. 3d	Steady-state fluorescence anisotropy of F5M-labeled single-Cys residue of PrP
			Residue 31			Residue 99
	PrP		Monomer	Droplet		Monomer	Droplet
		Ani 1	0.12402	0.20628		0.09	0.19
		Ani 2	0.11	0.20659		0.1047	0.21
		Ani 3	0.106	0.18		0.11875	0.16781
		Mean	0.11334	0.19762		0.10448	0.18927
		Standard deviation	0.00946	0.01526		0.01438	0.02111

## Sheet: Fig. 3e, f
	Fig. 3e	Time-resolved anisotropy decay of F5M-labeled single-Cys residue of α-Syn in monomeric dispersed phase													Fig 3f	Time-resolved anisotropy decay of F5M-labeled single-Cys residue of α-Syn in complex coacervate of PrP-α-Syn
							Monomer													Droplets
	α-Syn		Residue 18				Residue 90				Residue 124				α-Syn	Residue 18				Residue 90				Residue 124
		Time [ns]	Anisotropy raw	Anisotropy fit		Time [ns]	Anisotropy raw	Anisotropy fit		Time [ns]	Anisotropy raw	Anisotropy fit				Time [ns]	Anisotropy raw	Anisotropy fit		Time [ns]	Anisotropy raw	Anisotropy fit		Time [ns]	Anisotropy raw	Anisotropy fit
		0	0.29717	0.27871		0	0.32484	0.2954		0	0.30151	0.28548				0	0.26594	0.24665		0	0.30025	0.28454		0	0.34369	0.33429
		0.055	0.30401	0.27267		0.055	0.3136	0.29701		0.055	0.30314	0.28426				0.055	0.22908	0.22508		0.055	0.26689	0.26789		0.055	0.32996	0.32611
		0.11	0.29817	0.26403		0.11	0.3321	0.29706		0.11	0.29802	0.27956				0.11	0.19612	0.20383		0.11	0.24906	0.25232		0.11	0.32774	0.31764
		0.165	0.2828	0.25403		0.165	0.32141	0.29146		0.165	0.29181	0.27266				0.165	0.18148	0.18407		0.165	0.23039	0.23805		0.165	0.30883	0.30929
		0.22	0.26649	0.24278		0.22	0.2988	0.28244		0.22	0.27702	0.26438				0.22	0.16491	0.16641		0.22	0.22543	0.22528		0.22	0.30494	0.30141
		0.275	0.24974	0.23013		0.275	0.28127	0.2712		0.275	0.26314	0.2549				0.275	0.14991	0.1509		0.275	0.208	0.21407		0.275	0.29487	0.29412
		0.33	0.22695	0.21621		0.33	0.26535	0.25852		0.33	0.25151	0.24418				0.33	0.13349	0.13731		0.33	0.19919	0.20431		0.33	0.28663	0.28744
		0.385	0.21519	0.2017		0.385	0.25047	0.24428		0.385	0.23646	0.23233				0.385	0.12548	0.12551		0.385	0.20676	0.19584		0.385	0.28863	0.28141
		0.44	0.19169	0.18743		0.44	0.22585	0.22861		0.44	0.21742	0.21985				0.44	0.11827	0.11552		0.44	0.19374	0.18848		0.44	0.29307	0.27602
		0.495	0.18086	0.17386		0.495	0.20972	0.2122		0.495	0.20112	0.20742				0.495	0.11273	0.10705		0.495	0.1817	0.18211		0.495	0.2805	0.27123
		0.55	0.16224	0.16129		0.55	0.19397	0.19599		0.55	0.19325	0.19544				0.55	0.10125	0.09984		0.55	0.17367	0.17667		0.55	0.2726	0.267
		0.605	0.15086	0.14977		0.605	0.17415	0.18072		0.605	0.18032	0.18416				0.605	0.09674	0.09376		0.605	0.18029	0.17204		0.605	0.27362	0.26333
		0.66	0.13805	0.13926		0.66	0.16263	0.16681		0.66	0.1766	0.17367				0.66	0.10015	0.08858		0.66	0.17201	0.16803		0.66	0.2666	0.26014
		0.715	0.12813	0.12975		0.715	0.1493	0.15438		0.715	0.16804	0.16402				0.715	0.09084	0.08414		0.715	0.1685	0.1645		0.715	0.26981	0.25736
		0.77	0.11951	0.1212		0.77	0.14132	0.14334		0.77	0.15335	0.15526				0.77	0.08393	0.08024		0.77	0.15516	0.16125		0.77	0.26028	0.2549
		0.825	0.118	0.11353		0.825	0.12889	0.13358		0.825	0.1403	0.14736				0.825	0.07796	0.07677		0.825	0.17278	0.15814		0.825	0.26106	0.25266
		0.88	0.10497	0.1067		0.88	0.1362	0.125		0.88	0.14011	0.14027				0.88	0.07958	0.07353		0.88	0.16794	0.15519		0.88	0.2637	0.25058
		0.935	0.1025	0.10067		0.935	0.1128	0.1175		0.935	0.13961	0.13393				0.935	0.07105	0.07039		0.935	0.15421	0.15241		0.935	0.25239	0.24864
		0.99	0.09365	0.09535		0.99	0.11443	0.11092		0.99	0.13218	0.12827				0.99	0.0765	0.06738		0.99	0.1524	0.14976		0.99	0.24581	0.2468
		1.045	0.09656	0.09053		1.045	0.10649	0.10517		1.045	0.12489	0.12328				1.045	0.06791	0.06449		1.045	0.15076	0.14718		1.045	0.25783	0.24508
		1.1	0.08229	0.08614		1.1	0.10356	0.10018		1.1	0.12244	0.1188				1.1	0.06948	0.06177		1.1	0.14982	0.14475		1.1	0.25178	0.24349
		1.155	0.0849	0.08208		1.155	0.10123	0.09584		1.155	0.1221	0.11473				1.155	0.05766	0.05921		1.155	0.14267	0.14245		1.155	0.25267	0.24201
		1.21	0.07842	0.07825		1.21	0.09332	0.09191		1.21	0.11168	0.11097				1.21	0.05667	0.05681		1.21	0.14282	0.14029		1.21	0.25223	0.24064
		1.265	0.07494	0.07461		1.265	0.09274	0.0882		1.265	0.11361	0.1074				1.265	0.05707	0.05457		1.265	0.13131	0.13824		1.265	0.25371	0.23938
		1.32	0.06948	0.07116		1.32	0.08177	0.08468		1.32	0.10607	0.10402				1.32	0.05685	0.05247		1.32	0.13873	0.1363		1.32	0.24387	0.2382
		1.375	0.06456	0.06793		1.375	0.08279	0.08137		1.375	0.10621	0.10079				1.375	0.05353	0.0505		1.375	0.12778	0.13445		1.375	0.24618	0.2371
		1.43	0.0643	0.06493		1.43	0.07459	0.07823		1.43	0.0983	0.09775				1.43	0.04861	0.04863		1.43	0.13515	0.13266		1.43	0.24661	0.23608
		1.485	0.06465	0.06212		1.485	0.07617	0.07523		1.485	0.09927	0.09489				1.485	0.04234	0.04686		1.485	0.13241	0.13094		1.485	0.25432	0.23513
		1.54	0.06162	0.05949		1.54	0.07335	0.07238		1.54	0.09772	0.09222				1.54	0.0457	0.04519		1.54	0.12881	0.12929		1.54	0.2417	0.23424
		1.595	0.05279	0.05702		1.595	0.06791	0.0697		1.595	0.09404	0.08972				1.595	0.041	0.04359		1.595	0.12008	0.1277		1.595	0.25737	0.23339
		1.65	0.05595	0.05472		1.65	0.07105	0.0672		1.65	0.09312	0.08737				1.65	0.04649	0.04206		1.65	0.12976	0.12615		1.65	0.24016	0.23258
		1.705	0.05112	0.05256		1.705	0.06892	0.06484		1.705	0.08763	0.08518				1.705	0.03723	0.0406		1.705	0.11934	0.12464		1.705	0.24003	0.2318
		1.76	0.0519	0.05053		1.76	0.05802	0.06261		1.76	0.08167	0.0831				1.76	0.04313	0.0392		1.76	0.11954	0.12317		1.76	0.24835	0.23106
		1.815	0.04563	0.0486		1.815	0.05205	0.06051		1.815	0.08673	0.08113				1.815	0.03603	0.03787		1.815	0.12349	0.12174		1.815	0.23343	0.23034
		1.87	0.05163	0.04678		1.87	0.05686	0.05852		1.87	0.0734	0.07925				1.87	0.03288	0.03657		1.87	0.12369	0.12035		1.87	0.23679	0.22964
		1.925	0.04747	0.04505		1.925	0.06263	0.05661		1.925	0.07626	0.07746				1.925	0.03541	0.03533		1.925	0.12092	0.119		1.925	0.23824	0.22898
		1.98	0.03891	0.04341		1.98	0.0535	0.05478		1.98	0.07511	0.07577				1.98	0.04378	0.03412		1.98	0.12032	0.11767		1.98	0.2488	0.22832
		2.035	0.03959	0.04185		2.035	0.04833	0.05303		2.035	0.07239	0.07415				2.035	0.03871	0.03297		2.035	0.11308	0.11638		2.035	0.23459	0.22767
		2.09	0.04628	0.04036		2.09	0.05464	0.05136		2.09	0.07145	0.07258				2.09	0.03308	0.03185		2.09	0.09736	0.11512		2.09	0.24504	0.22704
		2.145	0.04211	0.03893		2.145	0.0523	0.04977		2.145	0.07458	0.07108				2.145	0.02915	0.03078		2.145	0.11771	0.11389		2.145	0.23537	0.22643
		2.2	0.04125	0.03757		2.2	0.0537	0.04822		2.2	0.06396	0.06962				2.2	0.03245	0.02974		2.2	0.11428	0.11268		2.2	0.22155	0.22582
		2.255	0.03544	0.03626		2.255	0.05057	0.04673		2.255	0.07164	0.0682				2.255	0.02516	0.02874		2.255	0.10149	0.1115		2.255	0.22793	0.22523
		2.31	0.03876	0.03501		2.31	0.04353	0.04529		2.31	0.06378	0.06684				2.31	0.02633	0.02777		2.31	0.11354	0.11034		2.31	0.21657	0.22464
		2.365	0.0319	0.03382		2.365	0.04479	0.0439		2.365	0.06394	0.06551				2.365	0.03013	0.02684		2.365	0.10467	0.10922		2.365	0.23444	0.22407
		2.42	0.03168	0.03267		2.42	0.03795	0.04256		2.42	0.06647	0.06423				2.42	0.02989	0.02594		2.42	0.10686	0.10811		2.42	0.22568	0.2235
		2.475	0.03502	0.03157		2.475	0.03732	0.04127		2.475	0.06571	0.06299				2.475	0.0309	0.02507		2.475	0.10939	0.10703		2.475	0.23325	0.22293
		2.53	0.02709	0.0305		2.53	0.03772	0.04002		2.53	0.06444	0.06177				2.53	0.02327	0.02423		2.53	0.10394	0.10597		2.53	0.20874	0.22238
		2.585	0.02671	0.02948		2.585	0.03942	0.03881		2.585	0.05562	0.0606				2.585	0.03809	0.02342		2.585	0.09938	0.10493		2.585	0.21773	0.22182
		2.64	0.03101	0.0285		2.64	0.04236	0.03764		2.64	0.05877	0.05945				2.64	0.02498	0.02264		2.64	0.09673	0.10392		2.64	0.23327	0.22128
		2.695	0.02902	0.02755		2.695	0.03588	0.03651		2.695	0.0571	0.05833				2.695	0.01428	0.02188		2.695	0.09672	0.10292		2.695	0.20682	0.22073
		2.75	0.02702	0.02664		2.75	0.03912	0.03542		2.75	0.05976	0.05724				2.75	0.02038	0.02115		2.75	0.11524	0.10194		2.75	0.20561	0.22019
		2.805	0.02297	0.02576		2.805	0.03252	0.03435		2.805	0.05322	0.05617				2.805	0.01971	0.02044		2.805	0.09042	0.10099		2.805	0.24082	0.21966
		2.86	0.0225	0.02491		2.86	0.03654	0.03333		2.86	0.049	0.05513				2.86	0.01812	0.01976		2.86	0.09092	0.10005		2.86	0.22112	0.21913
		2.915	0.02232	0.02409		2.915	0.03074	0.03233		2.915	0.05826	0.05411				2.915	0.01755	0.0191		2.915	0.10552	0.09914		2.915	0.21038	0.21859
		2.97	0.02098	0.0233		2.97	0.02746	0.03137		2.97	0.05301	0.05311				2.97	0.01764	0.01846		2.97	0.09101	0.09824		2.97	0.20735	0.21807
		3.025	0.02501	0.02254		3.025	0.03046	0.03043		3.025	0.0516	0.05214				3.025	0.01576	0.01784		3.025	0.10265	0.09736		3.025	0.2125	0.21754
		3.08	0.02423	0.0218		3.08	0.02826	0.02952		3.08	0.04968	0.05118				3.08	0.01833	0.01725		3.08	0.10268	0.0965		3.08	0.22024	0.21702
		3.135	0.01844	0.02109		3.135	0.02964	0.02864		3.135	0.04874	0.05025				3.135	0.01474	0.01667		3.135	0.08811	0.09565		3.135	0.20709	0.2165
		3.19	0.01524	0.02041		3.19	0.02307	0.02779		3.19	0.04993	0.04933				3.19	0.02133	0.01611		3.19	0.08657	0.09482		3.19	0.21609	0.21598
		3.245	0.02567	0.01974		3.245	0.02582	0.02696		3.245	0.04793	0.04843				3.245	0.01659	0.01558		3.245	0.09103	0.09401		3.245	0.20624	0.21547
		3.3	0.00984	0.0191		3.3	0.01807	0.02616		3.3	0.04602	0.04755				3.3	0.02288	0.01506		3.3	0.08412	0.09322		3.3	0.21948	0.21496
		3.355	0.01848	0.01848		3.355	0.01803	0.02538		3.355	0.04468	0.04669				3.355	0.01471	0.01455		3.355	0.09181	0.09244		3.355	0.22245	0.21445
		3.41	0.02399	0.01788		3.41	0.02445	0.02462		3.41	0.05221	0.04584				3.41	0.00974	0.01407		3.41	0.09523	0.09167		3.41	0.1879	0.21395
		3.465	0.01941	0.0173		3.465	0.02512	0.02389		3.465	0.04694	0.04501				3.465	0.0162	0.0136		3.465	0.08712	0.09092		3.465	0.19861	0.21344
		3.52	0.0208	0.01674		3.52	0.02086	0.02318		3.52	0.05007	0.0442				3.52	0.01688	0.01314		3.52	0.07853	0.09019		3.52	0.21505	0.21294
		3.575	0.01682	0.01619		3.575	0.02351	0.02249		3.575	0.04681	0.0434				3.575	0.01791	0.0127		3.575	0.08021	0.08947		3.575	0.20891	0.21243
		3.63	0.01764	0.01567		3.63	0.02262	0.02182		3.63	0.03897	0.04261				3.63	0.01512	0.01228		3.63	0.07959	0.08876		3.63	0.20222	0.21193
		3.685	0.02074	0.01516		3.685	0.0221	0.02117		3.685	0.04616	0.04185				3.685	0.00495	0.01187		3.685	0.08623	0.08807		3.685	0.20465	0.21142
		3.74	0.01854	0.01468		3.74	0.02299	0.02054		3.74	0.04609	0.04109				3.74	0.02029	0.01147		3.74	0.08924	0.08739		3.74	0.21325	0.21092
		3.795	0.01853	0.0142		3.795	0.02206	0.01993		3.795	0.04231	0.04035				3.795	0.01106	0.01109		3.795	0.07998	0.08672		3.795	0.19084	0.21042
		3.85	0.01931	0.01374		3.85	0.02945	0.01934		3.85	0.0532	0.03962				3.85	0.01578	0.01072		3.85	0.07636	0.08607		3.85	0.18335	0.20992
		3.905	0.01714	0.01329		3.905	0.01944	0.01876		3.905	0.04201	0.03891				3.905	0.02285	0.01036		3.905	0.08226	0.08543		3.905	0.20064	0.20943
		3.96	0.01283	0.01286		3.96	0.02044	0.01821		3.96	0.0427	0.03821				3.96	0.01543	0.01001		3.96	0.08684	0.0848		3.96	0.20621	0.20893
		4.015	0.01469	0.01245		4.015	0.01765	0.01767		4.015	0.03507	0.03752				4.015	0.01032	0.00968		4.015	0.08705	0.08418		4.015	0.20338	0.20845
		4.07	0.01044	0.01204		4.07	0.01829	0.01714		4.07	0.03631	0.03684				4.07	0.01338	0.00936		4.07	0.09835	0.08358		4.07	0.19061	0.20796
		4.125	0.00945	0.01165		4.125	0.01921	0.01663		4.125	0.04187	0.03618				4.125	0.00826	0.00904		4.125	0.08168	0.08299		4.125	0.20243	0.20747
		4.18	0.01296	0.01128		4.18	0.01756	0.01614		4.18	0.03391	0.03553				4.18	0.00827	0.00874		4.18	0.07583	0.08241		4.18	0.19124	0.20698
		4.235	0.01024	0.01091		4.235	0.01159	0.01566		4.235	0.03218	0.03489				4.235	0.00379	0.00845		4.235	0.07986	0.08184		4.235	0.18269	0.20649
		4.29	0.00424	0.01056		4.29	0.02345	0.01519		4.29	0.03249	0.03426				4.29	0.00835	0.00817		4.29	0.08871	0.08127		4.29	0.19749	0.20601
		4.345	0.01742	0.01022		4.345	0.01428	0.01474		4.345	0.03449	0.03365				4.345	0.01056	0.0079		4.345	0.08409	0.08073		4.345	0.2117	0.20552
		4.4	0.00882	0.00989		4.4	0.01679	0.0143		4.4	0.02757	0.03304				4.4	0.00462	0.00763		4.4	0.08283	0.08019		4.4	0.19303	0.20504
		4.455	0.0174	0.00957		4.455	0.02339	0.01388		4.455	0.03062	0.03245				4.455	0.00693	0.00738		4.455	0.07656	0.07966		4.455	0.19646	0.20456
		4.51	0.00928	0.00926		4.51	0.01914	0.01346		4.51	0.02808	0.03186				4.51	0.01495	0.00713		4.51	0.07923	0.07914		4.51	0.22261	0.20408
		4.565	0.01225	0.00896		4.565	0.02224	0.01306		4.565	0.0329	0.03129				4.565	0.01188	0.00689		4.565	0.0714	0.07863		4.565	0.20109	0.2036
		4.62	0.02101	0.00867		4.62	0.01266	0.01268		4.62	0.03401	0.03073				4.62	0.01488	0.00666		4.62	0.07844	0.07813		4.62	0.18658	0.20312
		4.675	0.01793	0.00839		4.675	0.01771	0.0123		4.675	0.0349	0.03018				4.675	-0.00299	0.00644		4.675	0.07409	0.07764		4.675	0.19742	0.20264
		4.73	0.00571	0.00812		4.73	0.01208	0.01193		4.73	0.0287	0.02964				4.73	0.000931815	0.00622		4.73	0.08721	0.07715		4.73	0.18426	0.20217
		4.785	0.01123	0.00785		4.785	0.00619	0.01158		4.785	0.017	0.0291				4.785	0.01001	0.00602		4.785	0.08213	0.07668		4.785	0.19023	0.20169
		4.84	0.01177	0.0076		4.84	0.01019	0.01123		4.84	0.03167	0.02858				4.84	0.00967	0.00582		4.84	0.08899	0.07622		4.84	0.202	0.20122
		4.895	0.00779	0.00735		4.895	0.0137	0.0109		4.895	0.02548	0.02807				4.895	0.000627967	0.00562		4.895	0.08432	0.07576		4.895	0.19679	0.20075
		4.95	0.00534	0.00712		4.95	0.00165	0.01058		4.95	0.02867	0.02756				4.95	0.00404	0.00543		4.95	0.07151	0.07531		4.95	0.19577	0.20028
		5.005	0.00363	0.00689		5.005	0.01236	0.01026		5.005	0.03467	0.02707				5.005	0.0066	0.00525		5.005	0.06926	0.07487		5.005	0.19448	0.19981
		5.06	0.00766	0.00666		5.06	0.00878	0.00996		5.06	0.03856	0.02658				5.06	-0.0028	0.00508		5.06	0.06487	0.07444		5.06	0.20519	0.19935
		5.115	0.01708	0.00645		5.115	0.01094	0.00966		5.115	0.01959	0.0261				5.115	0.01005	0.00491		5.115	0.06818	0.07401		5.115	0.18318	0.19888
		5.17	0.00666	0.00624		5.17	0.01355	0.00937		5.17	0.02636	0.02563				5.17	0.00968	0.00474		5.17	0.06836	0.0736		5.17	0.19041	0.19842
		5.225	0.00417	0.00604		5.225	0.00859	0.0091		5.225	0.02293	0.02517				5.225	0.01251	0.00458		5.225	0.07557	0.07319		5.225	0.19503	0.19795
		5.28	0.000892108	0.00584		5.28	0.00859	0.00883		5.28	0.0139	0.02472				5.28	0.01263	0.00443		5.28	0.0773	0.07278		5.28	0.20094	0.19749
		5.335	0.00794	0.00565		5.335	5.98849e-05	0.00856		5.335	0.01948	0.02428				5.335	0.00111	0.00428		5.335	0.07224	0.07239		5.335	0.19104	0.19703
		5.39	0.01746	0.00547		5.39	0.01696	0.00831		5.39	0.02681	0.02384				5.39	0.00798	0.00414		5.39	0.07336	0.072		5.39	0.18583	0.19657
		5.445	0.00772	0.00529		5.445	0.00729	0.00806		5.445	0.0232	0.02341				5.445	0.00666	0.004		5.445	0.08633	0.07162		5.445	0.19454	0.19611
		5.5	0.00128	0.00512		5.5	0.0089	0.00782		5.5	0.02185	0.02299				5.5	0.01588	0.00387		5.5	0.07116	0.07124		5.5	0.2092	0.19566
		5.555	0.00458	0.00496		5.555	0.0102	0.00759		5.555	0.03039	0.02258				5.555	0.01706	0.00374		5.555	0.07698	0.07087		5.555	0.15598	0.1952
		5.61	0.01189	0.0048		5.61	0.01264	0.00736		5.61	0.02	0.02217				5.61	0.00573	0.00361		5.61	0.08101	0.07051		5.61	0.20673	0.19475
		5.665	0.01084	0.00464		5.665	-0.00105	0.00715		5.665	0.02203	0.02178				5.665	0.01398	0.00349		5.665	0.077	0.07015		5.665	0.20736	0.19429
		5.72	0.00767	0.00449		5.72	0.00458	0.00693		5.72	0.02215	0.02138				5.72	0.01107	0.00338		5.72	0.05851	0.0698		5.72	0.19221	0.19384
		5.775	0.00274	0.00435		5.775	0.00111	0.00673		5.775	0.02367	0.021				5.775	0.00871	0.00328		5.775	0.07983	0.06948		5.775	0.19111	0.19339
		5.83	0.00656	0.00421		5.83	0.00205	0.00653		5.83	0.02114	0.02062				5.83	0.00869	0.00318		5.83	0.06347	0.06915		5.83	0.18761	0.19294
		5.885	-0.00667	0.00407		5.885	0.00876	0.00633		5.885	0.0214	0.02025				5.885	0.01039	0.00307		5.885	0.06866	0.06881		5.885	0.18689	0.19249
		5.94	0.00108	0.00394		5.94	0.01259	0.00614		5.94	0.01348	0.01989				5.94	0.00333	0.00296		5.94	0.0704	0.06848		5.94	0.17841	0.19204
		5.995	0.01299	0.00381		5.995	-0.00069311	0.00596		5.995	0.01189	0.01953				5.995	0.01088	0.00286		5.995	0.06795	0.06816		5.995	0.19756	0.1916
		6.05	0.00232	0.00369		6.05	0.00216	0.00578		6.05	0.02717	0.01918				6.05	0.00824	0.00277		6.05	0.06055	0.06784		6.05	0.18961	0.19116
		6.105	0.00743	0.00357		6.105	0.00055701	0.00561		6.105	0.02453	0.01884				6.105	0.00888	0.00267		6.105	0.06454	0.06753		6.105	0.17793	0.19071
		6.16	-0.00277	0.00345		6.16	0.01297	0.00545		6.16	0.01865	0.0185				6.16	0.00766	0.00258		6.16	0.0504	0.06722		6.16	0.18855	0.19027
		6.215	0.01382	0.00334		6.215	0.0017	0.00528		6.215	0.02244	0.01817				6.215	0.00287	0.0025		6.215	0.06925	0.06692		6.215	0.20473	0.18983
		6.27	0.00544	0.00323		6.27	0.00946	0.00513		6.27	0.01138	0.01784				6.27	-0.01123	0.00241		6.27	0.07264	0.06662		6.27	0.14485	0.18939
		6.325	0.00952	0.00313		6.325	0.01459	0.00497		6.325	0.0122	0.01752				6.325	-0.0026	0.00233		6.325	0.0553	0.06632		6.325	0.19518	0.18895
		6.38	-5.3808e-05	0.00303		6.38	0.00899	0.00483		6.38	0.01939	0.0172				6.38	0.00628	0.00225		6.38	0.07947	0.06604		6.38	0.21388	0.18851
		6.435	-0.00676	0.00293		6.435	0.01238	0.00468		6.435	0.01781	0.0169				6.435	0.00639	0.00218		6.435	0.06274	0.06575		6.435	0.17231	0.18808
		6.49	0.00447	0.00284		6.49	0.00653	0.00454		6.49	0.0096	0.01659				6.49	0.00257	0.00211		6.49	0.07347	0.06547		6.49	0.18902	0.18764
		6.545	0.00639	0.00274		6.545	0.0099	0.00441		6.545	0.01917	0.01629				6.545	0.00521	0.00204		6.545	0.07642	0.0652		6.545	0.17355	0.18721
		6.6	0.00176	0.00266		6.6	0.01271	0.00428		6.6	0.00995	0.016				6.6	0.00901	0.00197		6.6	0.06181	0.06493		6.6	0.17575	0.18678
		6.655	0.00131	0.00257		6.655	0.01232	0.00415		6.655	0.02426	0.01571				6.655	0.0024	0.0019		6.655	0.0623	0.06466		6.655	0.1562	0.18634
		6.71	0.01189	0.00249		6.71	0.00402	0.00403		6.71	0.0104	0.01543				6.71	1.14698e-05	0.00184		6.71	0.06397	0.0644		6.71	0.18948	0.18592
		6.765	0.00405	0.00241		6.765	0.000237507	0.00391		6.765	0.02115	0.01515				6.765	0.01127	0.00178		6.765	0.05126	0.06414		6.765	0.15821	0.18549
		6.82	0.0079	0.00233		6.82	0.01107	0.00379		6.82	0.00683	0.01488				6.82	0.00381	0.00172		6.82	0.06745	0.06389		6.82	0.16172	0.18506
		6.875	0.01135	0.00225		6.875	0.00521	0.00368		6.875	0.01376	0.01461				6.875	-0.000690317	0.00166		6.875	0.0701	0.06364		6.875	0.17954	0.18463
		6.93	0.00201	0.00218		6.93	0.01191	0.00357		6.93	0.00937	0.01435				6.93	0.01466	0.0016		6.93	0.06048	0.06339		6.93	0.1746	0.18421
		6.985	0.01028	0.00211		6.985	0.01804	0.00346		6.985	0.01641	0.01409				6.985	0.00474	0.00155		6.985	0.04969	0.06315		6.985	0.17369	0.18378
		7.04	-0.00534	0.00204		7.04	0.00175	0.00336		7.04	0.00554	0.01384				7.04	-0.00707	0.0015		7.04	0.06243	0.06291		7.04	0.20093	0.18336
		7.095	0.01335	0.00198		7.095	0.00666	0.00326		7.095	0.01715	0.01359				7.095	0.00837	0.00145		7.095	0.06204	0.06268		7.095	0.15097	0.18294
		7.15	0.00883	0.00191		7.15	0.00926	0.00316		7.15	0.01894	0.01335				7.15	0.02097	0.0014		7.15	0.086	0.06244		7.15	0.19626	0.18251
		7.205	0.00357	0.00185		7.205	0.00926	0.00307		7.205	0.01551	0.01311				7.205	0.012	0.00135		7.205	0.03214	0.06221		7.205	0.16456	0.1821
		7.26	-0.00133	0.00179		7.26	0.01057	0.00298		7.26	0.01991	0.01287				7.26	-0.00731	0.00131		7.26	0.05951	0.06199		7.26	0.13351	0.18168
		7.315	0.01076	0.00173		7.315	0.01186	0.00289		7.315	0.0186	0.01264				7.315	0.00659	0.00126		7.315	0.04326	0.06177		7.315	0.21636	0.18126
		7.37	0.01927	0.00168		7.37	-0.00346	0.0028		7.37	0.02171	0.01242				7.37	-0.00185	0.00122		7.37	0.06186	0.06155		7.37	0.18215	0.18084
		7.425	0.00894	0.00162		7.425	0.00193	0.00272		7.425	0.01613	0.01219				7.425	0.00425	0.00118		7.425	0.05468	0.06133		7.425	0.21608	0.18043
		7.48	0.0032	0.00157		7.48	0.01072	0.00264		7.48	0.00685	0.01197				7.48	0.00187	0.00114		7.48	0.07097	0.06112		7.48	0.12276	0.18002
		7.535	-0.00295	0.00152		7.535	0.0096	0.00256		7.535	0.01327	0.01176				7.535	0.0136	0.0011		7.535	0.0512	0.06091		7.535	0.22506	0.1796
		7.59	0.00942	0.00147		7.59	0.00159	0.00249		7.59	0.00712	0.01155				7.59	0.01316	0.00107		7.59	0.05947	0.0607		7.59	0.17526	0.17919
		7.645	0.00529	0.00142		7.645	0.00857	0.00241		7.645	0.00817	0.01134				7.645	0.01586	0.00103		7.645	0.0592	0.0605		7.645	0.14338	0.17878
		7.7	0.00495	0.00138		7.7	0.00222	0.00234		7.7	0.01866	0.01114				7.7	0.01284	0.00099583		7.7	0.08499	0.0603		7.7	0.16111	0.17837
		7.755	0.00919	0.00133		7.755	0.00752	0.00227		7.755	0.01069	0.01094				7.755	-0.000601663	0.000962959		7.755	0.07031	0.0601		7.755	0.17075	0.17796
		7.81	0.00105	0.00129		7.81	-0.0039	0.0022		7.81	0.00369	0.01074				7.81	0.01586	0.000930893		7.81	0.05943	0.0599		7.81	0.20172	0.17756
		7.865	0.0055	0.00125		7.865	0.00439	0.00214		7.865	-0.00242	0.01055				7.865	0.000462224	0.000899686		7.865	0.04325	0.0597		7.865	0.16626	0.17715
		7.92	-0.00233	0.00121		7.92	0.0052	0.00207		7.92	0.01333	0.01036				7.92	0.00681	0.000870361		7.92	0.04813	0.05951		7.92	0.19966	0.17674
		7.975	0.0056	0.00117		7.975	0.00988	0.00201		7.975	0.02899	0.01017				7.975	0.00947	0.000841053		7.975	0.07137	0.05932		7.975	0.17578	0.17634
		8.03	0.01215	0.00113		8.03	0.01022	0.00195		8.03	0.00865	0.00999				8.03	-0.01287	0.000812775		8.03	0.03985	0.05914		8.03	0.16784	0.17593
		8.085	-0.00402	0.00109		8.085	0.00395	0.00189		8.085	0.00905	0.00981				8.085	0.00595	0.000785586		8.085	0.02883	0.05896		8.085	0.17157	0.17553
		8.14	0.01149	0.00106		8.14	-0.00236	0.00184		8.14	0.00935	0.00963				8.14	0.01082	0.00075955		8.14	0.0575	0.05877		8.14	0.1793	0.17513
		8.195	0.01886	0.00102		8.195	0.01254	0.00178		8.195	0.02006	0.00946				8.195	0.01509	0.000733698		8.195	0.06246	0.05859		8.195	0.16784	0.17474
		8.25	-0.01094	0.000991075		8.25	-0.00757	0.00173		8.25	0.01864	0.00929				8.25	0.01876	0.000710147		8.25	0.04547	0.05842		8.25	0.16029	0.17434
		8.305	0.01414	0.000958886		8.305	0.00776	0.00168		8.305	0.00868	0.00912				8.305	-0.00223	0.000685822		8.305	0.06722	0.05824		8.305	0.18899	0.17394
		8.36	0.01506	0.000928172		8.36	0.00401	0.00163		8.36	0.01	0.00896				8.36	0.0163	0.00066286		8.36	0.04038	0.05807		8.36	0.1507	0.17354
		8.415	-0.00267	0.000897727		8.415	2.66171e-06	0.00158		8.415	0.01183	0.0088				8.415	0.01224	0.000640238		8.415	0.06511	0.0579		8.415	0.15503	0.17315
		8.47	-0.00304	0.000869538		8.47	-0.00888	0.00153		8.47	0.00192	0.00864				8.47	-0.00824	0.000619093		8.47	0.0551	0.05773		8.47	0.1627	0.17275
		8.525	0.00441	0.000841073		8.525	0.00363	0.00149		8.525	0.00894	0.00849				8.525	0.000102929	0.000598375		8.525	0.07281	0.05756		8.525	0.20386	0.17235
		8.58	0.00336	0.00081435		8.58	0.02053	0.00144		8.58	0.00849	0.00833				8.58	-0.00301	0.000579252		8.58	0.05471	0.0574		8.58	0.16402	0.17196
		8.635	0.00501	0.000788099		8.635	0.0063	0.0014		8.635	0.0159	0.00818				8.635	0.01124	0.000559503		8.635	0.05839	0.05723		8.635	0.15615	0.17157
		8.69	0.01992	0.000762357		8.69	-0.00695	0.00136		8.69	0.01563	0.00804				8.69	-0.000888091	0.000541443		8.69	0.02642	0.05707		8.69	0.16737	0.17118
		8.745	0.000833337	0.000737162		8.745	0.00547	0.00132		8.745	0.00433	0.00789				8.745	-0.00999	0.000522792		8.745	0.0544	0.05691		8.745	0.12809	0.17079
		8.8	0.00835	0.000713966		8.8	0.0174	0.00128		8.8	0.0064	0.00775				8.8	0.00594	0.000504736		8.8	0.07104	0.05676		8.8	0.15611	0.1704
		8.855	0.01843	0.000690001		8.855	0.00574	0.00124		8.855	0.00507	0.00761				8.855	-0.00936	0.00048852		8.855	0.04385	0.0566		8.855	0.17021	0.17002
		8.91	0.02014	0.000668156		8.91	-0.000218765	0.0012		8.91	-0.000627463	0.00747				8.91	0.00591	0.000471773		8.91	0.0521	0.05645		8.91	0.17116	0.16964
		8.965	-0.00276	0.000646323		8.965	-0.00479	0.00117		8.965	0.01786	0.00734				8.965	0.02178	0.000455729		8.965	0.06703	0.0563		8.965	0.19606	0.16925
		9.02	-0.00268	0.000625264		9.02	0.00688	0.00113		9.02	0.01049	0.00721				9.02	0.00634	0.000441691		9.02	0.05442	0.05614		9.02	0.16284	0.16887
		9.075	0.00893	0.000605026		9.075	-0.00967	0.0011		9.075	0.0017	0.00708				9.075	0.00637	0.000425911		9.075	0.05688	0.05599		9.075	0.16795	0.16848
		9.13	0.01252	0.000585652		9.13	0.01579	0.00107		9.13	0.00825	0.00695				9.13	-0.00787	0.000412216		9.13	0.04819	0.05585		9.13	0.16239	0.1681
		9.185	0.0012	0.000567194		9.185	0.00669	0.00104		9.185	0.00861	0.00683				9.185	-0.00268	0.000398073		9.185	0.05123	0.0557		9.185	0.14061	0.16772
		9.24	-0.00874	0.000548912		9.24	-0.00307	0.00101		9.24	0.03019	0.0067				9.24	-0.00898	0.000384806		9.24	0.08336	0.05556		9.24	0.19202	0.16734
		9.295	-0.00147	0.000530825		9.295	-0.00996	0.000975521		9.295	0.0035	0.00658				9.295	0.0115	0.000371107		9.295	0.06653	0.05542		9.295	0.19384	0.16696
		9.35	-0.00155	0.000513764		9.35	-0.01091	0.000947064		9.35	0.00342	0.00647				9.35	0.00282	0.000359704		9.35	0.03341	0.05527		9.35	0.19026	0.16658
		9.405	-0.00296	0.00049778		9.405	-0.00586	0.000917681		9.405	0.02158	0.00635				9.405	-0.00501	0.000347924		9.405	0.05122	0.05513		9.405	0.20607	0.16621
		9.46	0.00827	0.000480435		9.46	0.000663122	0.000890797		9.46	0.00816	0.00624				9.46	0.00585	0.000335761		9.46	0.06716	0.055		9.46	0.20107	0.16583
		9.515	0.00817	0.000465896		9.515	0.00415	0.000864201		9.515	0.00659	0.00612				9.515	0.01234	0.000324631		9.515	0.04796	0.05486		9.515	0.11127	0.16546
		9.57	0.01117	0.000450873		9.57	0.01335	0.000837924		9.57	0.02033	0.00601				9.57	-0.00104	0.000314582		9.57	0.03741	0.05472		9.57	0.19449	0.16508
		9.625	0.00604	0.000436221		9.625	-0.00214	0.000813186		9.625	0.00304	0.00591				9.625	0.0047	0.000302739		9.625	0.03769	0.05459		9.625	0.15729	0.16471
		9.68	-0.000962686	0.000421964		9.68	0.0017	0.000788856		9.68	-0.000491539	0.0058				9.68	0.00213	0.000293483		9.68	0.0877	0.05445		9.68	0.14971	0.16434
		9.735	0.00176	0.000408128		9.735	0.02107	0.000766192		9.735	0.01226	0.0057				9.735	0.00592	0.000282421		9.735	0.05848	0.05432		9.735	0.18683	0.16397
		9.79	0.00222	0.000394741		9.79	-0.000274574	0.000742788		9.79	0.00218	0.00559				9.79	0.00281	0.000275575		9.79	0.066	0.05419		9.79	0.17781	0.1636
		9.845	-0.00404	0.000381827		9.845	-0.00416	0.000722407		9.845	0.0248	0.00549				9.845	0.00374	0.000263862		9.845	0.08198	0.05406		9.845	0.21541	0.16323
		9.9	0.0096	0.000370341		9.9	-0.00555	0.000700079		9.9	0.000295679	0.00539				9.9	0.02224	0.000254911		9.9	0.07783	0.05393		9.9	0.13631	0.16286
		9.955	0.00425	0.000357534		9.955	-0.00689	0.000678326		9.955	0.00976	0.0053				9.955	0.00155	0.000247255		9.955	0.03568	0.05381		9.955	0.15055	0.16249
		10.01	0.00367	0.000347165		10.01	-0.00114	0.000658493		10.01	0.00655	0.0052				10.01	-0.01599	0.000239346		10.01	0.09622	0.05368		10.01	0.24532	0.16213
		10.065	-0.00345	0.000335484		10.065	-0.00497	0.000639343		10.065	0.01571	0.00511				10.065	-0.01484	0.000231179		10.065	0.07955	0.05356		10.065	0.16585	0.16177
		10.12	0.02145	0.000324399		10.12	-0.00553	0.000620915		10.12	-0.00457	0.00502				10.12	-0.00278	0.000222748		10.12	0.0454	0.05343		10.12	0.136	0.1614
		10.175	0.00749	0.000313942		10.175	-0.00554	0.000601885		10.175	0.01228	0.00493				10.175	0.000966864	0.000215719		10.175	0.07234	0.05331		10.175	0.13607	0.16104
		10.23	0.00864	0.00030314		10.23	-0.00149	0.000583626		10.23	0.01817	0.00484				10.23	0.01208	0.00020846		10.23	0.05619	0.05319		10.23	0.15153	0.16067
		10.285	0.01908	0.000294022		10.285	-0.00729	0.000566175		10.285	0.01067	0.00475				10.285	0.0085	0.000202684		10.285	0.05294	0.05307		10.285	0.156	0.16032
		10.34	0.01041	0.000284602		10.34	0.02003	0.000549577		10.34	0.00141	0.00466				10.34	0.00794	0.000194973		10.34	0.07184	0.05295		10.34	0.18256	0.15995
		10.395	-0.01335	0.000274872		10.395	0.00335	0.000533875		10.395	0.02233	0.00458				10.395	0.0219	0.000188782		10.395	0.04814	0.05283		10.395	0.21264	0.1596
		10.45	-0.01052	0.000266944		10.45	-0.00175	0.000517662		10.45	0.03128	0.0045				10.45	-0.00706	0.000182387		10.45	0.05455	0.05271		10.45	0.19618	0.15924
		10.505	0.00446	0.000257676		10.505	-0.02078	0.000502402		10.505	0.000900288	0.00442				10.505	-0.0149	0.000175785		10.505	0.03696	0.05259		10.505	0.16763	0.15887
		10.56	0.00232	0.000249196		10.56	-0.0034	0.000486645		10.56	-0.00258	0.00434				10.56	0.000137346	0.00017081		10.56	0.04541	0.05248		10.56	0.21964	0.15852
		10.615	-0.01586	0.000241542		10.615	-0.0086	0.000471897		10.615	0.00591	0.00426				10.615	0.00306	0.000163806		10.615	0.03052	0.05237		10.615	0.16673	0.15817
		10.67	0.0113	0.000233634		10.67	-0.00151	0.000459741		10.67	-0.00962	0.00419				10.67	0.01388	0.00015847		10.67	0.06777	0.05225		10.67	0.13337	0.15782
		10.725	-0.00112	0.000226601		10.725	-0.00631	0.000444073		10.725	0.02898	0.00411				10.725	0.01466	0.000154871		10.725	0.07984	0.05214		10.725	0.15136	0.15747
		10.78	-0.01248	0.000219334		10.78	0.00105	0.000432631		10.78	0.02385	0.00404				10.78	-0.00561	0.00014727		10.78	0.06347	0.05203		10.78	0.14833	0.15712
		10.835	0.00477	0.000211828		10.835	0.0042	0.000419216		10.835	-0.01325	0.00396				10.835	-0.00418	0.000143365		10.835	0.05847	0.05192		10.835	0.23371	0.15677
		10.89	0.01485	0.000204079		10.89	0.00773	0.000406985		10.89	0.00558	0.00389				10.89	-0.01842	0.000139327		10.89	0.02919	0.0518		10.89	0.20617	0.15641
		10.945	0.01318	0.000198472		10.945	0.000808098	0.000394359		10.945	-0.00746	0.00382				10.945	0.00636	0.000135154		10.945	0.06099	0.0517		10.945	0.1971	0.15606
		11	-0.00383	0.000191463		11	0.000780917	0.000382984		11	0.01318	0.00375				11	-0.00331	0.000128799		11	0.07052	0.05159		11	0.22624	0.15571
		11.055	0.00257	0.000185457		11.055	0.00205	0.000371241		11.055	0.02263	0.00369				11.055	0.01665	0.000126392		11.055	0.07841	0.05148		11.055	0.13876	0.15537
		11.11	0.00448	0.000180498		11.11	0.00741	0.000360823		11.11	0.00742	0.00362				11.11	0.0133	0.000119696		11.11	0.05352	0.05137		11.11	0.15353	0.15502
		11.165	0.00809	0.000174108		11.165	0.00736	0.000350065		11.165	0.000249345	0.00356				11.165	0.01748	0.000117054		11.165	0.04771	0.05127		11.165	0.09682	0.15467
		11.22	-0.00761	0.000167512		11.22	-0.01522	0.000340707		11.22	-0.0213	0.00349				11.22	-0.00462	0.000112161		11.22	0.06861	0.05116		11.22	0.16566	0.15432
		11.275	-0.00697	0.000162002		11.275	0.02406	0.000329271		11.275	0.00462	0.00343				11.275	0.01284	0.000111488		11.275	0.03753	0.05105		11.275	0.20953	0.15399
		11.33	0.00388	0.000157626		11.33	-0.00662	0.000319265		11.33	-0.01279	0.00337				11.33	0.00844	0.000104129		11.33	0.06401	0.05095		11.33	0.13198	0.15365
		11.385	-0.0041	0.000151769		11.385	0.00329	0.000310757		11.385	-0.00919	0.00331				11.385	0.00226	0.000101042		11.385	0.06995	0.05085		11.385	0.11726	0.1533
		11.44	0.00788	0.000147075		11.44	0.02332	0.000300126		11.44	0.00514	0.00325				11.44	-0.00727	0.000100129		11.44	0.04299	0.05074		11.44	0.15464	0.15297
		11.495	-0.01395	0.000142226		11.495	0.00772	0.000291026		11.495	0.01604	0.00319				11.495	0.00021922	9.68664e-05		11.495	0.08266	0.05064		11.495	0.19838	0.15262
		11.55	0.000603877	0.000138605		11.55	0.00752	0.000281634		11.55	0.01756	0.00313				11.55	-0.00804	9.34975e-05		11.55	0.02133	0.05054		11.55	0.11729	0.15227
		11.605	0.00248	0.000133454		11.605	-0.01317	0.000273859		11.605	0.01545	0.00308				11.605	0.00681	9.00199e-05		11.605	0.07234	0.05044		11.605	0.17129	0.15194
		11.66	0.01678	0.000128139		11.66	-0.0039	0.000267769		11.66	-0.00476	0.00302				11.66	0.0038	8.4031e-05		11.66	0.01793	0.05034		11.66	0.15094	0.15162
		11.715	0.00143	0.000125542		11.715	0.00491	0.000259504		11.715	0.00404	0.00297				11.715	-0.00279	8.27309e-05		11.715	0.06589	0.05024		11.715	0.12102	0.15127
		11.77	0.00926	0.000121389		11.77	-0.00841	0.000250976		11.77	0.000158681	0.00291				11.77	-0.000640968	8.13802e-05		11.77	0.04344	0.05014		11.77	0.1338	0.15094
		11.825	-0.00534	0.0001171		11.825	0.02032	0.000242176		11.825	-0.00074745	0.00286				11.825	0.000176332	7.74785e-05		11.825	0.03976	0.05004		11.825	0.16366	0.15061
		11.88	0.00474	0.000114176		11.88	0.00945	0.000235146		11.88	0.00239	0.00281				11.88	-0.00153	7.59902e-05		11.88	0.019	0.04994		11.88	0.11515	0.15026
		11.935	0.00174	0.000109628		11.935	0.00311	0.000227888		11.935	0.01168	0.00276				11.935	-0.00279	7.18804e-05		11.935	0.07404	0.04985		11.935	0.22609	0.14993
		11.99	0.00737	0.00010648		11.99	-0.0084	0.000222496		11.99	-0.00415	0.00271				11.99	0.00939	7.02477e-05		11.99	0.0466	0.04975		11.99	0.15818	0.1496
		12.045	0.00222	0.000103226		12.045	-0.00497	0.000214796		12.045	0.01548	0.00266				12.045	0.00776	6.8558e-05		12.045	0.02233	0.04966		12.045	0.18717	0.14927
		12.1	-0.000435245	9.98645e-05		12.1	-0.01697	0.000209009		12.1	-0.00616	0.00261				12.1	-0.00576	6.68097e-05		12.1	0.03158	0.04955		12.1	0.17066	0.14894
		12.155	-0.00828	9.4787e-05		12.155	-0.00706	0.000203032		12.155	-0.00655	0.00257				12.155	-0.000871747	6.22933e-05		12.155	0.04639	0.04946		12.155	0.16795	0.1486
		12.21	-0.00652	9.28106e-05		12.21	-0.00464	0.000196861		12.21	-0.01196	0.00252				12.21	-0.00302	6.03883e-05		12.21	0.01548	0.04937		12.21	0.12849	0.14828
		12.265	-0.0085	8.91133e-05		12.265	-0.01234	0.000190491		12.265	-0.01862	0.00247				12.265	0.02067	5.84205e-05		12.265	0.04103	0.04928		12.265	0.13488	0.14796
		12.32	0.01328	8.69714e-05		12.32	0.01324	0.00018619		12.32	-0.0258	0.00243				12.32	0.000563854	5.92081e-05		12.32	0.05968	0.04918		12.32	0.15919	0.14762
		12.375	0.01499	8.47557e-05		12.375	-0.00099354	0.000179442		12.375	-0.00656	0.00239				12.375	0.01845	5.71487e-05		12.375	0.06546	0.04909		12.375	0.13329	0.1473
		12.43	0.00114	8.07457e-05		12.43	-0.00933	0.000174814		12.43	-0.02037	0.00234				12.43	0.00552	5.21272e-05		12.43	0.03721	0.04899		12.43	0.18182	0.14698
		12.485	0.0117	7.83535e-05		12.485	0.00374	0.000170033		12.485	0.00077101	0.0023				12.485	0.00436	5.28299e-05		12.485	0.03097	0.04891		12.485	0.19852	0.14665
		12.54	0.00903	7.58818e-05		12.54	-0.00922	0.000165096		12.54	0.01681	0.00226				12.54	-0.01103	5.05674e-05		12.54	0.06674	0.04882		12.54	0.14227	0.14634
		12.595	0.0033	7.3329e-05		12.595	-0.0021	0.000159999		12.595	0.01486	0.00222				12.595	-0.000749407	4.82343e-05		12.595	0.07345	0.04872		12.595	0.21442	0.14599
		12.65	0.01718	7.06933e-05		12.65	0.0068	0.000154738		12.65	0.00118	0.00218				12.65	0.03069	4.58295e-05		12.65	0.05847	0.04863		12.65	0.16327	0.14568
		12.705	-0.01246	6.79731e-05		12.705	0.01645	0.000149312		12.705	0.02355	0.00214				12.705	0.02462	4.64472e-05		12.705	0.00572	0.04854		12.705	0.14681	0.14537
		12.76	0.00251	6.70286e-05		12.76	0.00839	0.000146236		12.76	-0.01612	0.0021				12.76	-0.01708	4.39349e-05		12.76	0.03082	0.04845		12.76	0.08594	0.14505
		12.815	-0.00534	6.6046e-05		12.815	0.0036	0.000143054		12.815	-0.00856	0.00206				12.815	0.00647	4.13469e-05		12.815	0.0766	0.04836		12.815	0.09305	0.14474
		12.87	0.01164	6.31121e-05		12.87	-0.00555	0.000139762		12.87	0.01992	0.00203				12.87	0.01574	4.19043e-05		12.87	0.05869	0.04827		12.87	0.19149	0.14442
		12.925	0.00478	6.00868e-05		12.925	0.00715	0.000131114		12.925	0.02287	0.00199				12.925	0.00878	3.92022e-05		12.925	0.0547	0.04818		12.925	0.08661	0.14409
		12.98	0.00162	5.89331e-05		12.98	0.00984	0.000127528		12.98	-0.00437	0.00195				12.98	0.0348	3.97306e-05		12.98	0.04709	0.0481		12.98	0.22078	0.14378
		13.035	-0.00841	5.77371e-05		13.035	0.00766	0.000126516		13.035	0.01833	0.00192				13.035	0.00188	3.69104e-05		13.035	0.04805	0.04801		13.035	0.12125	0.14345
		13.09	-0.01307	5.44804e-05		13.09	0.00746	0.000120001		13.09	0.00195	0.00189				13.09	-0.00474	3.74082e-05		13.09	0.09143	0.04792		13.09	0.09787	0.14313
		13.145	0.01014	5.31702e-05		13.145	0.00209	0.000116054		13.145	0.02141	0.00185				13.145	-0.01609	3.44658e-05		13.145	0.05332	0.04783		13.145	0.13733	0.14283
		13.2	-0.00164	4.9742e-05		13.2	-0.0039	0.000114784		13.2	-0.00631	0.00182				13.2	-0.01262	3.14373e-05		13.2	0.06832	0.04775		13.2	0.08772	0.14252
		13.255	0.00674	5.04128e-05		13.255	-0.00102	0.000110622		13.255	0.02765	0.00179				13.255	0.01058	3.1861e-05		13.255	0.05866	0.04766		13.255	0.13913	0.14219
		13.31	-3.40113e-05	4.89637e-05		13.31	-0.01042	0.000106332		13.31	0.00613	0.00175				13.31	0.000746542	2.87026e-05		13.31	0.075	0.04758		13.31	0.13059	0.1419
		13.365	0.02173	4.74664e-05		13.365	-0.00406	0.00010482		13.365	-0.0069	0.00172				13.365	0.01239	3.27257e-05		13.365	0.03725	0.04749		13.365	0.18765	0.14159
		13.42	0.03081	4.59197e-05		13.42	0.02894	0.000103251		13.42	0.01697	0.00169				13.42	1.86435e-05	2.94817e-05		13.42	0.05165	0.04741		13.42	0.10147	0.14129
		13.475	0.02082	4.21065e-05		13.475	-0.0149	9.86326e-05		13.475	0.02411	0.00166				13.475	0.02005	2.98791e-05		13.475	0.03068	0.04732		13.475	0.10928	0.14098
		13.53	-0.01996	4.26742e-05		13.53	0.00299	9.6903e-05		13.53	-0.00148	0.00163				13.53	0.00356	3.02818e-05		13.53	0.10795	0.04724		13.53	0.17416	0.14067
		13.585	0.01775	4.0973e-05		13.585	0.0161	9.20429e-05		13.585	0.00539	0.0016				13.585	-0.000725291	2.68538e-05		13.585	0.03844	0.04715		13.585	0.1016	0.14037
		13.64	0.01082	4.15254e-05		13.64	-0.01568	9.01467e-05		13.64	-0.00438	0.00157				13.64	-0.0086	2.72155e-05		13.64	0.02235	0.04707		13.64	0.18182	0.14005
		13.695	0.03481	3.7409e-05		13.695	-0.01626	8.8184e-05		13.695	-0.00537	0.00154				13.695	0.00354	2.36421e-05		13.695	0.06688	0.04699		13.695	0.11218	0.13974
		13.75	0.00567	3.79132e-05		13.75	0.00114	8.61541e-05		13.75	-0.00318	0.00151				13.75	0.02268	2.39607e-05		13.75	0.03193	0.04691		13.75	0.15682	0.13942
		13.805	0.000280811	3.60225e-05		13.805	-0.000631873	8.40553e-05		13.805	0.000234542	0.00149				13.805	0.0143	2.42836e-05		13.805	0.03233	0.04683		13.805	0.15136	0.13913
		13.86	0.03703	3.4074e-05		13.86	-0.000428251	7.86109e-05		13.86	-0.01924	0.00146				13.86	-0.01464	2.05091e-05		13.86	0.04289	0.04674		13.86	0.19009	0.13883
		13.915	0.00778	3.45332e-05		13.915	-0.02237	7.63273e-05		13.915	-0.02958	0.00143				13.915	0.02545	2.07856e-05		13.915	0.03533	0.04666		13.915	0.21337	0.13852
		13.97	-0.01653	3.24985e-05		13.97	0.02611	7.397e-05		13.97	-0.00155	0.00141				13.97	0.00847	2.10657e-05		13.97	0.08633	0.04658		13.97	0.13425	0.13825
		14.025	0.02015	3.29365e-05		14.025	-0.0286	0.000146446		14.025	-0.01059	0.00139				14.025	0.00788	1.70797e-05		14.025	0.07407	0.04649		14.025	0.1348	0.1379
		14.08	0.00219	3.08124e-05		14.08	-0.01313	0.000203535		14.08	0.00201	0.00136				14.08	-0.01479	1.73099e-05		14.08	0.05035	0.04642		14.08	0.15306	0.13763
		14.135	-0.00156	3.12276e-05		14.135	-0.000205153	0.000185244		14.135	-0.01493	0.00134				14.135	-0.02004	2.19291e-05		14.135	0.02899	0.04633		14.135	0.07949	0.13734
		14.19	0.02865	2.90108e-05		14.19	-0.01946	0.000169976		14.19	-0.00308	0.00131				14.19	-0.000263384	1.77796e-05		14.19	-0.00485	0.04625		14.19	0.09048	0.13702
		14.245	0.01635	2.94016e-05		14.245	-0.01253	0.000157863		14.245	0.01355	0.00129				14.245	0.02465	1.80194e-05		14.245	0.0212	0.04618		14.245	0.16359	0.13675
		14.3	-0.01442	2.70887e-05		14.3	0.00318	0.000149036		14.3	0.01311	0.00127				14.3	0.01257	1.82623e-05		14.3	0.06671	0.04609		14.3	0.1759	0.13643
		14.355	-0.00419	2.47082e-05		14.355	-0.02904	0.000139948		14.355	-0.00762	0.00124				14.355	0.0077	1.85084e-05		14.355	0.06024	0.04601		14.355	0.10327	0.13613
		14.41	-0.01627	2.50409e-05		14.41	0.02062	0.000130597		14.41	-0.01384	0.00122				14.41	-0.00146	1.40683e-05		14.41	0.0758	0.04594		14.41	0.15038	0.13585
		14.465	-0.01208	2.25584e-05		14.465	-0.00404	0.000124755		14.465	0.02815	0.0012				14.465	0.02938	1.4258e-05		14.465	0.01338	0.04586		14.465	0.10143	0.13554
		14.52	0.01281	2.28622e-05		14.52	0.00524	0.000114906		14.52	0.00688	0.00118				14.52	0.0151	1.445e-05		14.52	0.05507	0.04578		14.52	0.22148	0.13523
		14.575	0.026	2.31699e-05		14.575	0.02476	0.000108657		14.575	0.01274	0.00116				14.575	-0.00866	1.46449e-05		14.575	0.03903	0.0457		14.575	0.24776	0.13496
		14.63	0.01489	2.05467e-05		14.63	0.00967	0.000106155		14.63	-0.0412	0.00113				14.63	-0.02191	1.48423e-05		14.63	0.0392	0.04562		14.63	0.29678	0.13469
		14.685	0.00787	2.08234e-05		14.685	0.000836683	9.95853e-05		14.685	-0.00516	0.00111				14.685	-0.01225	1.50423e-05		14.685	0.06931	0.04555		14.685	0.22581	0.13437
		14.74	0.00387	2.11037e-05		14.74	-0.02204	9.68605e-05		14.74	-0.01777	0.00109				14.74	-0.00581	1.52451e-05		14.74	0.07306	0.04547		14.74	0.15006	0.13411
		14.795	0.01044	2.13878e-05		14.795	-0.01466	9.40457e-05		14.795	0.02002	0.00107				14.795	-0.02223	1.03004e-05		14.795	0.06431	0.04539		14.795	0.14392	0.1338
		14.85	0.00433	1.85792e-05		14.85	-0.01718	8.69976e-05		14.85	0.00414	0.00106				14.85	0.01955	1.56588e-05		14.85	0.05221	0.04532		14.85	0.17915	0.13351
		14.905	0.02447	1.88292e-05		14.905	-0.01845	8.81423e-05		14.905	0.0185	0.00104				14.905	0.0116	1.05799e-05		14.905	0.1024	0.04524		14.905	0.11841	0.13322
		14.96	0.00407	1.90827e-05		14.96	0.01285	8.07974e-05		14.96	-0.02241	0.00102				14.96	-0.003	1.07225e-05		14.96	0.02789	0.04516		14.96	0.11856	0.13291
		15.015	-0.02027	1.93396e-05		15.015	-0.0154	8.18606e-05		15.015	-0.00283	0.001				15.015	0.006	1.0867e-05		15.015	0.07316	0.04509		15.015	0.29327	0.13264

## Sheet: Fig. 3g, h
	Fig. 3g	Time-resolved anisotropy decay of F5M-labeled single-Cys residue of PrP in dispersed monomeric phase												Fig 3h	Time-resolved anisotropy decay of F5M-labeled single-Cys residue of PrP in complex coacervate of PrP-α-Syn
					Monomer													Droplets
	PrP Residue 99					PrP Residue 31								Residue 99					Residue 31
		Time [ns]	Anisotropy raw	Anisotropy fit			Time [ns]	Anisotropy raw	Anisotropy fit						Time [ns]	Anisotropy raw	Anisotropy fit			Time [ns]	Anisotropy raw	Anisotropy fit
		0	0.3874	0.36319			0	0.3581	0.34261						0	0.35842	0.33149			0	0.33506	0.32335
		0.055	0.37549	0.36647			0.055	0.33154	0.33724						0.055	0.32534	0.32131			0.055	0.31928	0.31392
		0.11	0.35704	0.36571			0.11	0.31773	0.32891						0.11	0.313	0.31153			0.11	0.29961	0.30504
		0.165	0.33799	0.36061			0.165	0.29481	0.31872						0.165	0.3013	0.30232			0.165	0.29933	0.29678
		0.22	0.34825	0.3508			0.22	0.28607	0.30729						0.22	0.29184	0.29383			0.22	0.29632	0.28915
		0.275	0.32403	0.33898			0.275	0.27737	0.2942						0.275	0.29293	0.28614			0.275	0.27933	0.28216
		0.33	0.31008	0.32564			0.33	0.25809	0.27957						0.33	0.28024	0.27919			0.33	0.26921	0.27576
		0.385	0.29293	0.31066			0.385	0.24461	0.26451						0.385	0.27014	0.27294			0.385	0.26529	0.2699
		0.44	0.27836	0.29399			0.44	0.23813	0.24962						0.44	0.2614	0.26737			0.44	0.25527	0.2646
		0.495	0.26079	0.27636			0.495	0.23227	0.23534						0.495	0.26454	0.26244			0.495	0.25991	0.2598
		0.55	0.24374	0.25858			0.55	0.21323	0.22215						0.55	0.25439	0.2581			0.55	0.25392	0.25545
		0.605	0.22979	0.24133			0.605	0.20067	0.20999						0.605	0.25571	0.25424			0.605	0.25572	0.25153
		0.66	0.21684	0.22513			0.66	0.19846	0.19884						0.66	0.24743	0.25079			0.66	0.24865	0.2479
		0.715	0.20157	0.21035			0.715	0.18454	0.18877						0.715	0.26697	0.24773			0.715	0.23632	0.2444
		0.77	0.18139	0.19697			0.77	0.17749	0.17974						0.77	0.25017	0.24483			0.77	0.24303	0.24104
		0.825	0.18195	0.18492			0.825	0.17612	0.17167						0.825	0.24065	0.24206			0.825	0.24403	0.2378
		0.88	0.16721	0.17414			0.88	0.16945	0.16452						0.88	0.24677	0.23944			0.88	0.23912	0.23466
		0.935	0.15818	0.16458			0.935	0.15643	0.15811						0.935	0.25022	0.23693			0.935	0.23591	0.23164
		0.99	0.15058	0.1562			0.99	0.16452	0.15247						0.99	0.24889	0.23457			0.99	0.23624	0.22875
		1.045	0.15162	0.1489			1.045	0.14838	0.14744						1.045	0.23966	0.23235			1.045	0.22813	0.22604
		1.1	0.14901	0.14252			1.1	0.14872	0.14279						1.1	0.23137	0.23023			1.1	0.21974	0.22347
		1.155	0.13729	0.13694			1.155	0.14671	0.13855						1.155	0.22789	0.22825			1.155	0.22775	0.22101
		1.21	0.13586	0.13186			1.21	0.14449	0.13458						1.21	0.22961	0.22639			1.21	0.21348	0.21866
		1.265	0.13124	0.12721			1.265	0.13737	0.1307						1.265	0.2384	0.22464			1.265	0.228	0.21641
		1.32	0.12375	0.12292			1.32	0.13221	0.12695						1.32	0.2294	0.22301			1.32	0.20971	0.21426
		1.375	0.12378	0.11888			1.375	0.12259	0.12344						1.375	0.23992	0.22146			1.375	0.21487	0.2122
		1.43	0.10846	0.11504			1.43	0.12141	0.12015						1.43	0.22626	0.21999			1.43	0.19961	0.21021
		1.485	0.11804	0.11138			1.485	0.11994	0.11702						1.485	0.22353	0.21858			1.485	0.2067	0.20829
		1.54	0.10218	0.10797			1.54	0.1086	0.11409						1.54	0.22651	0.21724			1.54	0.21463	0.20644
		1.595	0.10662	0.10479			1.595	0.11124	0.11135						1.595	0.22235	0.21593			1.595	0.20704	0.20465
		1.65	0.10172	0.10179			1.65	0.10826	0.10876						1.65	0.22848	0.2147			1.65	0.20941	0.20292
		1.705	0.09767	0.09895			1.705	0.10401	0.10629						1.705	0.21249	0.2135			1.705	0.2005	0.20125
		1.76	0.09695	0.0963			1.76	0.10379	0.10395						1.76	0.20906	0.21233			1.76	0.20673	0.19962
		1.815	0.1034	0.09382			1.815	0.10545	0.1017						1.815	0.20718	0.21119			1.815	0.20014	0.19803
		1.87	0.09232	0.09147			1.87	0.08899	0.09954						1.87	0.2322	0.2101			1.87	0.20303	0.19648
		1.925	0.0896	0.08922			1.925	0.09806	0.09748						1.925	0.20846	0.20903			1.925	0.19631	0.19497
		1.98	0.08899	0.08707			1.98	0.08712	0.09551						1.98	0.21429	0.20799			1.98	0.19571	0.19351
		2.035	0.08835	0.08503			2.035	0.09845	0.09359						2.035	0.21816	0.20699			2.035	0.19949	0.19209
		2.09	0.075	0.08308			2.09	0.08702	0.09174						2.09	0.19739	0.20601			2.09	0.19092	0.1907
		2.145	0.07434	0.08119			2.145	0.09121	0.08995						2.145	0.22473	0.20505			2.145	0.18692	0.18935
		2.2	0.0813	0.07937			2.2	0.07793	0.08822						2.2	0.21131	0.20412			2.2	0.1931	0.18803
		2.255	0.08149	0.07761			2.255	0.07904	0.08653						2.255	0.19606	0.2032			2.255	0.17707	0.18673
		2.31	0.07317	0.07589			2.31	0.07383	0.08489						2.31	0.18027	0.20231			2.31	0.17896	0.18547
		2.365	0.0728	0.07422			2.365	0.08001	0.08329						2.365	0.20671	0.20144			2.365	0.18223	0.18424
		2.42	0.06454	0.0726			2.42	0.07451	0.08174						2.42	0.19391	0.20058			2.42	0.20296	0.18304
		2.475	0.06762	0.07102			2.475	0.07907	0.08022						2.475	0.19407	0.19975			2.475	0.17958	0.18186
		2.53	0.08837	0.0695			2.53	0.07029	0.07874						2.53	0.18926	0.19892			2.53	0.17115	0.18071
		2.585	0.05868	0.06801			2.585	0.07739	0.07729						2.585	0.19959	0.19812			2.585	0.17892	0.17959
		2.64	0.06615	0.06656			2.64	0.08206	0.07588						2.64	0.19662	0.19733			2.64	0.16702	0.17849
		2.695	0.05359	0.06515			2.695	0.0745	0.0745						2.695	0.20443	0.19656			2.695	0.18228	0.17741
		2.75	0.06317	0.06378			2.75	0.07244	0.07315						2.75	0.18424	0.19579			2.75	0.16966	0.17636
		2.805	0.05512	0.06244			2.805	0.0689	0.07182						2.805	0.20366	0.19505			2.805	0.17924	0.17533
		2.86	0.05268	0.06113			2.86	0.06042	0.07052						2.86	0.19945	0.19431			2.86	0.17506	0.17432
		2.915	0.0579	0.05985			2.915	0.06361	0.06925						2.915	0.18843	0.19359			2.915	0.16365	0.17333
		2.97	0.04008	0.0586			2.97	0.05453	0.06801						2.97	0.18688	0.19289			2.97	0.17392	0.17237
		3.025	0.05515	0.05738			3.025	0.06908	0.06679						3.025	0.19237	0.19219			3.025	0.15757	0.17142
		3.08	0.0662	0.05619			3.08	0.06338	0.06559						3.08	0.19845	0.1915			3.08	0.1778	0.17049
		3.135	0.05322	0.05502			3.135	0.06401	0.06442						3.135	0.20414	0.19083			3.135	0.17566	0.16959
		3.19	0.05448	0.05388			3.19	0.06203	0.06327						3.19	0.18837	0.19017			3.19	0.18309	0.1687
		3.245	0.05392	0.05276			3.245	0.05366	0.06214						3.245	0.17857	0.18952			3.245	0.16559	0.16783
		3.3	0.05493	0.05167			3.3	0.05386	0.06103						3.3	0.20346	0.18888			3.3	0.16251	0.16697
		3.355	0.0426	0.0506			3.355	0.05599	0.05994						3.355	0.17914	0.18825			3.355	0.17616	0.16614
		3.41	0.0498	0.04955			3.41	0.05298	0.05887						3.41	0.19485	0.18764			3.41	0.17759	0.16532
		3.465	0.05015	0.04853			3.465	0.05486	0.05783						3.465	0.21451	0.18703			3.465	0.16985	0.16452
		3.52	0.04629	0.04752			3.52	0.05083	0.0568						3.52	0.19378	0.18643			3.52	0.1634	0.16374
		3.575	0.02972	0.04654			3.575	0.04439	0.05579						3.575	0.18169	0.18584			3.575	0.14685	0.16297
		3.63	0.03535	0.04558			3.63	0.04617	0.05479						3.63	0.17883	0.18526			3.63	0.15865	0.16221
		3.685	0.04627	0.04464			3.685	0.04166	0.05382						3.685	0.17795	0.18469			3.685	0.18561	0.16147
		3.74	0.03266	0.04372			3.74	0.05275	0.05286						3.74	0.18862	0.18413			3.74	0.16844	0.16075
		3.795	0.04867	0.04282			3.795	0.04341	0.05193						3.795	0.17122	0.18358			3.795	0.1692	0.16004
		3.85	0.04038	0.04193			3.85	0.0446	0.051						3.85	0.20051	0.18304			3.85	0.15998	0.15935
		3.905	0.03425	0.04107			3.905	0.04976	0.0501						3.905	0.17608	0.1825			3.905	0.15452	0.15867
		3.96	0.03026	0.04022			3.96	0.05442	0.04921						3.96	0.17396	0.18198			3.96	0.16757	0.158
		4.015	0.0279	0.03939			4.015	0.03862	0.04833						4.015	0.16954	0.18146			4.015	0.16485	0.15735
		4.07	0.03916	0.03858			4.07	0.0608	0.04748						4.07	0.17112	0.18095			4.07	0.14212	0.1567
		4.125	0.03309	0.03778			4.125	0.05239	0.04664						4.125	0.16482	0.18045			4.125	0.16539	0.15607
		4.18	0.03435	0.03701			4.18	0.05664	0.04581						4.18	0.18549	0.17995			4.18	0.15816	0.15546
		4.235	0.03127	0.03624			4.235	0.0449	0.04499						4.235	0.1905	0.17947			4.235	0.14989	0.15485
		4.29	0.03494	0.0355			4.29	0.02932	0.0442						4.29	0.1785	0.17899			4.29	0.14632	0.15426
		4.345	0.03188	0.03476			4.345	0.0404	0.04341						4.345	0.20018	0.17852			4.345	0.15039	0.15368
		4.4	0.04035	0.03405			4.4	0.05046	0.04264						4.4	0.17336	0.17805			4.4	0.14492	0.15311
		4.455	0.02591	0.03335			4.455	0.03928	0.04189						4.455	0.18517	0.17759			4.455	0.16268	0.15255
		4.51	0.04408	0.03266			4.51	0.02515	0.04114						4.51	0.16838	0.17714			4.51	0.14926	0.152
		4.565	0.02175	0.03199			4.565	0.04102	0.04041						4.565	0.16556	0.1767			4.565	0.1485	0.15147
		4.62	0.03649	0.03133			4.62	0.03455	0.0397						4.62	0.17124	0.17626			4.62	0.1675	0.15094
		4.675	0.03082	0.03068			4.675	0.02772	0.03899						4.675	0.15365	0.17583			4.675	0.14875	0.15042
		4.73	0.02876	0.03005			4.73	0.03772	0.0383						4.73	0.17858	0.17541			4.73	0.13103	0.14991
		4.785	0.0392	0.02943			4.785	0.01371	0.03762						4.785	0.17794	0.17499			4.785	0.15623	0.14942
		4.84	0.01613	0.02882			4.84	0.03488	0.03696						4.84	0.17601	0.17458			4.84	0.15937	0.14893
		4.895	0.03211	0.02823			4.895	0.02894	0.0363						4.895	0.16995	0.17417			4.895	0.16771	0.14845
		4.95	0.03543	0.02765			4.95	0.03909	0.03566						4.95	0.18712	0.17377			4.95	0.15972	0.14798
		5.005	0.01071	0.02708			5.005	0.03546	0.03502						5.005	0.1644	0.17338			5.005	0.14213	0.14752
		5.06	0.01821	0.02652			5.06	0.0252	0.0344						5.06	0.15516	0.17299			5.06	0.16302	0.14707
		5.115	0.0307	0.02597			5.115	0.03287	0.03379						5.115	0.17741	0.17261			5.115	0.14184	0.14662
		5.17	0.03148	0.02544			5.17	0.02807	0.03319						5.17	0.18305	0.17223			5.17	0.14927	0.14619
		5.225	0.03181	0.02492			5.225	0.03806	0.03261						5.225	0.16159	0.17186			5.225	0.12913	0.14576
		5.28	0.02806	0.0244			5.28	0.0443	0.03203						5.28	0.17046	0.1715			5.28	0.15636	0.14534
		5.335	0.01692	0.0239			5.335	0.02222	0.03146						5.335	0.17554	0.17113			5.335	0.15084	0.14493
		5.39	0.00581	0.02341			5.39	0.03005	0.0309						5.39	0.17367	0.17078			5.39	0.16062	0.14452
		5.445	0.01039	0.02293			5.445	0.03234	0.03036						5.445	0.17803	0.17043			5.445	0.13395	0.14413
		5.5	0.02334	0.02245			5.5	0.04102	0.02982						5.5	0.17078	0.17008			5.5	0.14014	0.14374
		5.555	0.02784	0.02199			5.555	0.03505	0.02929						5.555	0.15283	0.16974			5.555	0.14959	0.14335
		5.61	0.0327	0.02154			5.61	0.03408	0.02877						5.61	0.18161	0.1694			5.61	0.12719	0.14298
		5.665	0.02339	0.0211			5.665	0.01885	0.02826						5.665	0.16277	0.16907			5.665	0.15646	0.14261
		5.72	0.0249	0.02066			5.72	0.03753	0.02776						5.72	0.1589	0.16875			5.72	0.16387	0.14225
		5.775	0.01816	0.02024			5.775	0.01371	0.02727						5.775	0.15685	0.16843			5.775	0.15309	0.14189
		5.83	0.02296	0.01982			5.83	0.03037	0.02678						5.83	0.18295	0.16811			5.83	0.13382	0.14154
		5.885	0.01146	0.01941			5.885	0.02453	0.02631						5.885	0.1632	0.16779			5.885	0.11627	0.1412
		5.94	0.02661	0.01901			5.94	0.02647	0.02584						5.94	0.1702	0.16748			5.94	0.15962	0.14086
		5.995	0.02315	0.01862			5.995	0.03621	0.02538						5.995	0.12993	0.16718			5.995	0.13283	0.14053
		6.05	0.00556	0.01823			6.05	0.02307	0.02493						6.05	0.1776	0.16688			6.05	0.16266	0.1402
		6.105	0.00237	0.01786			6.105	0.01185	0.02449						6.105	0.16638	0.16658			6.105	0.1436	0.13988
		6.16	0.00605	0.01749			6.16	0.04051	0.02406						6.16	0.15494	0.16629			6.16	0.14539	0.13957
		6.215	0.0085	0.01713			6.215	0.02675	0.02363						6.215	0.18079	0.166			6.215	0.18014	0.13926
		6.27	0.01991	0.01678			6.27	0.02974	0.02321						6.27	0.16305	0.16572			6.27	0.15086	0.13895
		6.325	0.02291	0.01643			6.325	0.01868	0.0228						6.325	0.16055	0.16543			6.325	0.13822	0.13866
		6.38	0.01295	0.0161			6.38	0.02911	0.0224						6.38	0.16066	0.16515			6.38	0.13644	0.13836
		6.435	0.00917	0.01576			6.435	0.0303	0.022						6.435	0.15807	0.16488			6.435	0.09918	0.13807
		6.49	0.01638	0.01544			6.49	-0.00402	0.02161						6.49	0.17551	0.16461			6.49	0.12203	0.13779
		6.545	0.012	0.01512			6.545	0.02041	0.02123						6.545	0.19453	0.16435			6.545	0.122	0.13751
		6.6	0.0199	0.01481			6.6	0.01137	0.02085						6.6	0.18732	0.16408			6.6	0.15788	0.13723
		6.655	0.02431	0.01451			6.655	0.02518	0.02048						6.655	0.16289	0.16382			6.655	0.12747	0.13696
		6.71	0.0225	0.01421			6.71	0.01032	0.02012						6.71	0.16344	0.16356			6.71	0.15346	0.1367
		6.765	0.00722	0.01391			6.765	0.01014	0.01976						6.765	0.15956	0.16331			6.765	0.11438	0.13644
		6.82	0.02958	0.01363			6.82	0.02056	0.01941						6.82	0.14015	0.16306			6.82	0.12186	0.13618
		6.875	0.02583	0.01335			6.875	0.02108	0.01907						6.875	0.15413	0.16281			6.875	0.13129	0.13593
		6.93	0.02537	0.01307			6.93	0.0323	0.01873						6.93	0.15268	0.16257			6.93	0.14603	0.13568
		6.985	0.0235	0.0128			6.985	0.03426	0.0184						6.985	0.1431	0.16232			6.985	0.11737	0.13543
		7.04	0.01623	0.01254			7.04	0.02036	0.01807						7.04	0.13495	0.16208			7.04	0.12686	0.13519
		7.095	0.01523	0.01228			7.095	0.02935	0.01775						7.095	0.13837	0.16185			7.095	0.11999	0.13495
		7.15	0.0206	0.01203			7.15	0.01522	0.01744						7.15	0.16007	0.16162			7.15	0.1719	0.13472
		7.205	0.01693	0.01178			7.205	0.0275	0.01713						7.205	0.1344	0.16139			7.205	0.14988	0.13449
		7.26	0.0193	0.01154			7.26	0.01919	0.01683						7.26	0.17592	0.16116			7.26	0.12917	0.13426
		7.315	0.01649	0.0113			7.315	0.02	0.01653						7.315	0.13489	0.16093			7.315	0.14625	0.13404
		7.37	0.00602	0.01107			7.37	0.02797	0.01623						7.37	0.14796	0.16071			7.37	0.11757	0.13382
		7.425	0.02632	0.01084			7.425	0.02117	0.01595						7.425	0.16218	0.16049			7.425	0.12723	0.13361
		7.48	-0.01291	0.01062			7.48	0.02118	0.01566						7.48	0.16873	0.16028			7.48	0.15765	0.13339
		7.535	0.00189	0.0104			7.535	0.03664	0.01538						7.535	0.12068	0.16006			7.535	0.14499	0.13318
		7.59	0.01645	0.01018			7.59	0.03754	0.01511						7.59	0.13666	0.15985			7.59	0.13646	0.13298
		7.645	0.02485	0.00997			7.645	0.01568	0.01484						7.645	0.17881	0.15964			7.645	0.10733	0.13277
		7.7	0.02426	0.00977			7.7	0.03542	0.01458						7.7	0.17798	0.15944			7.7	0.12855	0.13257
		7.755	0.01279	0.00957			7.755	0.01406	0.01432						7.755	0.16904	0.15923			7.755	0.13735	0.13237
		7.81	0.03006	0.00937			7.81	0.01223	0.01407						7.81	0.17204	0.15903			7.81	0.09584	0.13218
		7.865	0.00122	0.00918			7.865	0.00773	0.01382						7.865	0.18878	0.15883			7.865	0.14401	0.13199
		7.92	0.01284	0.00899			7.92	0.02045	0.01358						7.92	0.17408	0.15863			7.92	0.10842	0.1318
		7.975	0.01982	0.0088			7.975	0.02512	0.01334						7.975	0.15292	0.15843			7.975	0.13772	0.13161
		8.03	0.02546	0.00862			8.03	0.02992	0.0131						8.03	0.17472	0.15824			8.03	0.12163	0.13143
		8.085	0.00364	0.00845			8.085	0.01114	0.01287						8.085	0.12389	0.15804			8.085	0.15243	0.13125
		8.14	0.0217	0.00827			8.14	0.03032	0.01264						8.14	0.17226	0.15786			8.14	0.14255	0.13107
		8.195	0.00704	0.0081			8.195	0.02925	0.01241						8.195	0.18131	0.15767			8.195	0.1135	0.13089
		8.25	0.01783	0.00793			8.25	0.02117	0.0122						8.25	0.1983	0.15748			8.25	0.15679	0.13072
		8.305	0.03434	0.00777			8.305	0.03551	0.01198						8.305	0.15412	0.1573			8.305	0.16467	0.13055
		8.36	0.01728	0.00761			8.36	0.02305	0.01177						8.36	0.12783	0.15712			8.36	0.09679	0.13038
		8.415	-0.01445	0.00745			8.415	0.01971	0.01156						8.415	0.18013	0.15694			8.415	0.136	0.13021
		8.47	-0.00689	0.0073			8.47	0.03422	0.01135						8.47	0.17563	0.15676			8.47	0.09178	0.13005
		8.525	0.000820241	0.00715			8.525	0.01227	0.01115						8.525	0.17152	0.15658			8.525	0.13417	0.12988
		8.58	-0.01307	0.007			8.58	0.00496	0.01095						8.58	0.15042	0.15641			8.58	0.1628	0.12972
		8.635	-0.00582	0.00686			8.635	0.00128	0.01076						8.635	0.1692	0.15624			8.635	0.15079	0.12956
		8.69	0.00977	0.00672			8.69	0.02153	0.01057						8.69	0.14706	0.15607			8.69	0.13107	0.12941
		8.745	0.01598	0.00658			8.745	0.01527	0.01038						8.745	0.19477	0.1559			8.745	0.12207	0.12925
		8.8	0.01653	0.00644			8.8	0.03184	0.0102						8.8	0.16314	0.15573			8.8	0.13432	0.1291
		8.855	-0.01004	0.00631			8.855	0.00321	0.01002						8.855	0.13078	0.15556			8.855	0.12426	0.12895
		8.91	0.01933	0.00618			8.91	0.01596	0.00984						8.91	0.14212	0.1554			8.91	0.11321	0.1288
		8.965	0.02314	0.00605			8.965	0.00522	0.00967						8.965	0.21453	0.15523			8.965	0.12117	0.12865
		9.02	0.01363	0.00593			9.02	0.03931	0.00949						9.02	0.14575	0.15507			9.02	0.15726	0.1285
		9.075	0.00246	0.00581			9.075	0.0429	0.00932						9.075	0.11398	0.15491			9.075	0.10616	0.12836
		9.13	0.00801	0.00568			9.13	0.01315	0.00916						9.13	0.14731	0.15476			9.13	0.1178	0.12822
		9.185	0.01806	0.00557			9.185	-0.01574	0.009						9.185	0.19168	0.1546			9.185	0.14791	0.12808
		9.24	-0.00774	0.00546			9.24	0.01823	0.00884						9.24	0.11832	0.15444			9.24	0.13084	0.12795
		9.295	0.000795381	0.00534			9.295	0.03632	0.00868						9.295	0.14363	0.15429			9.295	0.09028	0.1278
		9.35	0.02715	0.00523			9.35	-0.01402	0.00853						9.35	0.1526	0.15413			9.35	0.15143	0.12767
		9.405	0.01685	0.00513			9.405	0.03645	0.00838						9.405	0.14313	0.15399			9.405	0.18347	0.12753
		9.46	0.01668	0.00502			9.46	0.01038	0.00823						9.46	0.15328	0.15383			9.46	0.17221	0.1274
		9.515	0.0409	0.00492			9.515	0.0321	0.00808						9.515	0.14839	0.15368			9.515	0.1477	0.12727
		9.57	0.01221	0.00482			9.57	0.01146	0.00794						9.57	0.16408	0.15353			9.57	0.15078	0.12715
		9.625	0.0024	0.00472			9.625	-0.00303	0.0078						9.625	0.19155	0.15339			9.625	0.11366	0.12701
		9.68	0.04564	0.00462			9.68	0.02564	0.00766						9.68	0.16108	0.15325			9.68	0.10308	0.12688
		9.735	0.0093	0.00452			9.735	-0.00137	0.00752						9.735	0.17663	0.1531			9.735	0.16705	0.12676
		9.79	0.04388	0.00443			9.79	0.02041	0.00739						9.79	0.17178	0.15296			9.79	0.10054	0.12663
		9.845	-0.00726	0.00434			9.845	0.01111	0.00726						9.845	0.17364	0.15281			9.845	0.11313	0.12651
		9.9	0.00344	0.00425			9.9	-0.00313	0.00713						9.9	0.14673	0.15267			9.9	0.09755	0.12639
		9.955	-0.01468	0.00416			9.955	0.00877	0.00701						9.955	0.15967	0.15254			9.955	0.10696	0.12627
		10.01	-0.01003	0.00408			10.01	0.02353	0.00688						10.01	0.12337	0.1524			10.01	0.14866	0.12615
		10.065	-0.02689	0.00399			10.065	0.00611	0.00676						10.065	0.13464	0.15234			10.065	0.12914	0.12603
		10.12	-0.000336899	0.00391			10.12	0.03046	0.00664						10.12	0.17327	0.15225			10.12	0.11748	0.12591
		10.175	-0.04916	0.00383			10.175	0.01341	0.00652						10.175	0.19127	0.1521			10.175	0.09061	0.1258
		10.23	-0.02565	0.00375			10.23	0.02134	0.00641						10.23	0.18209	0.15196			10.23	0.08782	0.12568
		10.285	0.01455	0.00367			10.285	0.01205	0.00629						10.285	0.15843	0.15182			10.285	0.13727	0.12557
		10.34	0.01037	0.0036			10.34	0.02258	0.00618						10.34	0.14316	0.15167			10.34	0.14904	0.12546
		10.395	-0.02674	0.00353			10.395	0.01601	0.00607						10.395	0.20598	0.15154			10.395	0.07853	0.12535
		10.45	-0.00272	0.00345			10.45	0.00936	0.00596						10.45	0.182	0.15141			10.45	0.11024	0.12523
		10.505	-0.02363	0.00338			10.505	0.00584	0.00586						10.505	0.12715	0.15126			10.505	0.16392	0.12513
		10.56	0.01132	0.00331			10.56	0.02031	0.00575						10.56	0.14744	0.15112			10.56	0.11333	0.12502
		10.615	0.01956	0.00324			10.615	0.00811	0.00565						10.615	0.13257	0.15101			10.615	0.10286	0.1249
		10.67	0.02746	0.00318			10.67	-0.03182	0.00555						10.67	0.1467	0.15087			10.67	0.11261	0.1248
		10.725	0.02542	0.00311			10.725	-0.01391	0.00546						10.725	0.13673	0.15074			10.725	0.09276	0.1247
		10.78	-0.00271	0.00304			10.78	0.04037	0.00536						10.78	0.14105	0.15062			10.78	0.11478	0.12459
		10.835	-0.03068	0.00298			10.835	0.0096	0.00526						10.835	0.10994	0.15049			10.835	0.14854	0.12449
		10.89	0.000668603	0.00292			10.89	-0.03079	0.00517						10.89	0.14917	0.15037			10.89	0.09098	0.12438
		10.945	0.01666	0.00286			10.945	-0.03514	0.00508						10.945	0.08887	0.15024			10.945	0.16217	0.12428
		11	0.03286	0.0028			11	-0.03975	0.00499						11	0.15198	0.15011			11	0.13803	0.12417
		11.055	0.00746	0.00275			11.055	0.00719	0.0049						11.055	0.18386	0.15			11.055	0.14429	0.12408
		11.11	0.000890093	0.00269			11.11	0.00828	0.00481						11.11	0.15859	0.14988			11.11	0.08718	0.12397
		11.165	-0.00602	0.00263			11.165	-0.01261	0.00473						11.165	0.17618	0.14975			11.165	0.11189	0.12388
		11.22	-0.01652	0.00258			11.22	0.01071	0.00464						11.22	0.1736	0.14963			11.22	0.13913	0.12378
		11.275	-0.01003	0.00253			11.275	-0.01402	0.00457						11.275	0.15045	0.14952			11.275	0.14737	0.12368
		11.33	0.01616	0.00248			11.33	0.01027	0.00448						11.33	0.1131	0.14939			11.33	0.12871	0.12358
		11.385	-0.00652	0.00242			11.385	0.01512	0.0044						11.385	0.16677	0.14928			11.385	0.13797	0.12349
		11.44	0.03303	0.00237			11.44	0.02055	0.00433						11.44	0.16693	0.14917			11.44	0.11769	0.12338
		11.495	-0.00797	0.00232			11.495	-0.00117	0.00425						11.495	0.10522	0.14905			11.495	0.11535	0.1233
		11.55	-0.01166	0.00228			11.55	-0.0072	0.00417						11.55	0.15632	0.14892			11.55	0.12887	0.12321
		11.605	0.01166	0.00223			11.605	0.03139	0.0041						11.605	0.10603	0.14882			11.605	0.11644	0.1231
		11.66	0.01546	0.00218			11.66	0.02141	0.00403						11.66	0.14608	0.14871			11.66	0.09187	0.123
		11.715	-0.01093	0.00213			11.715	0.01112	0.00395						11.715	0.13553	0.14858			11.715	0.06998	0.12292
		11.77	-0.00263	0.0021			11.77	-0.00474	0.00388						11.77	0.17324	0.14848			11.77	0.1242	0.12283
		11.825	0.01212	0.00206			11.825	-0.01598	0.00382						11.825	0.11142	0.14837			11.825	0.12923	0.12273
		11.88	0.01024	0.00201			11.88	0.00817	0.00375						11.88	0.15018	0.14826			11.88	0.11496	0.12265
		11.935	0.00736	0.00197			11.935	-0.04062	0.00368						11.935	0.16187	0.14813			11.935	0.12411	0.12255
		11.99	0.07165	0.00192			11.99	0.01158	0.00362						11.99	0.19373	0.14804			11.99	0.09469	0.12246
		12.045	-0.00109	0.00189			12.045	0.00849	0.00355						12.045	0.11787	0.14794			12.045	0.13766	0.12238
		12.1	-0.01498	0.00185			12.1	-0.00409	0.00349						12.1	0.11418	0.14783			12.1	0.14305	0.1223
		12.155	-0.000846391	0.0018			12.155	-0.00303	0.00343						12.155	0.12785	0.1477			12.155	0.10259	0.1222
		12.21	-0.02229	0.00177			12.21	0.01792	0.00337						12.21	0.16585	0.14759			12.21	0.12123	0.1221
		12.265	-0.000788821	0.00174			12.265	0.03511	0.00331						12.265	0.18315	0.1475			12.265	0.08491	0.12203
		12.32	0.0273	0.0017			12.32	-0.01053	0.00325						12.32	0.18327	0.14739			12.32	0.10142	0.12193
		12.375	0.00802	0.00166			12.375	-0.01145	0.00319						12.375	0.19476	0.14729			12.375	0.10682	0.12184
		12.43	-0.01187	0.00163			12.43	0.00762	0.00314						12.43	0.2188	0.14718			12.43	0.09225	0.12176
		12.485	0.01124	0.0016			12.485	0.02736	0.00307						12.485	0.10054	0.14707			12.485	0.10714	0.12169
		12.54	0.00181	0.00156			12.54	-0.06311	0.00302						12.54	0.10887	0.14696			12.54	0.12132	0.12159
		12.595	0.02428	0.00153			12.595	0.00909	0.00296						12.595	0.21619	0.14687			12.595	0.11099	0.12152
		12.65	-0.00131	0.0015			12.65	-0.00877	0.00292						12.65	0.15593	0.14676			12.65	0.11572	0.12142
		12.705	0.01312	0.00147			12.705	0.01931	0.00287						12.705	0.07443	0.14666			12.705	0.15473	0.12135
		12.76	0.03617	0.00144			12.76	0.00769	0.00281						12.76	0.13389	0.14655			12.76	0.08356	0.12127
		12.815	0.00103	0.00142			12.815	0.00598	0.00277						12.815	0.22017	0.14647			12.815	0.12521	0.12117
		12.87	-0.02407	0.00139			12.87	0.01048	0.00272						12.87	0.1815	0.14635			12.87	0.11743	0.12109
		12.925	0.03727	0.00135			12.925	0.0388	0.00267						12.925	0.11894	0.14626			12.925	0.09996	0.121
		12.98	-0.0438	0.00133			12.98	0.0023	0.00262						12.98	0.19615	0.14615			12.98	0.22258	0.12094
		13.035	0.0049	0.00129			13.035	-0.02394	0.00257						13.035	0.11639	0.14605			13.035	0.10551	0.12085
		13.09	-0.00355	0.00127			13.09	-0.00369	0.00253						13.09	0.11223	0.14597			13.09	0.09546	0.12077
		13.145	-0.00502	0.00125			13.145	0.04239	0.00248						13.145	0.14364	0.14586			13.145	0.1972	0.1207
		13.2	-0.04573	0.00122			13.2	-0.01789	0.00244						13.2	0.15294	0.14575			13.2	0.11185	0.12061
		13.255	-0.02906	0.0012			13.255	-0.02643	0.0024						13.255	0.25246	0.14567			13.255	0.12086	0.12053
		13.31	0.00517	0.00117			13.31	0.00040032	0.00235						13.31	0.19804	0.14556			13.31	0.08374	0.12045
		13.365	-0.02431	0.00115			13.365	-0.01999	0.00231						13.365	0.07964	0.14545			13.365	0.10838	0.12037
		13.42	-0.00794	0.00112			13.42	0.01045	0.00227						13.42	0.19811	0.14536			13.42	0.06333	0.12028
		13.475	0.01378	0.0011			13.475	0.01373	0.00223						13.475	0.20569	0.14527			13.475	0.0661	0.1202
		13.53	-0.01425	0.00108			13.53	-0.01353	0.00219						13.53	0.05558	0.14517			13.53	0.2194	0.12014
		13.585	-0.000668003	0.00105			13.585	-0.00621	0.00215						13.585	0.18097	0.14509			13.585	0.20358	0.12005
		13.64	0.01252	0.00103			13.64	0.00216	0.00211						13.64	0.12859	0.14496			13.64	0.10503	0.11998
		13.695	0.03732	0.00101			13.695	0.04324	0.00207						13.695	0.21241	0.14489			13.695	0.12357	0.11991
		13.75	0.06878	0.000995347			13.75	-0.01508	0.00203						13.75	0.20362	0.14478			13.75	0.17255	0.11984
		13.805	-0.02348	0.000964093			13.805	0.03983	0.00201						13.805	0.10469	0.14469			13.805	0.10878	0.11975
		13.86	0.03004	0.000955498			13.86	0.06052	0.00197						13.86	0.13284	0.14459			13.86	0.14904	0.11967
		13.915	0.00252	0.000922106			13.915	-0.01028	0.00193						13.915	0.02605	0.1445			13.915	0.11792	0.11959
		13.97	0.04122	0.000912071			13.97	-0.0109	0.0019						13.97	0.23326	0.14441			13.97	0.22115	0.11952
		14.025	-0.00274	0.000888967			14.025	-0.00519	0.00187						14.025	0.26453	0.14431			14.025	0.06119	0.11946
		14.08	-0.0393	0.000877628			14.08	0.0055	0.00183						14.08	0.14808	0.14422			14.08	0.13263	0.11938
		14.135	0.01751	0.000865689			14.135	-0.00906	0.00179						14.135	0.16019	0.14411			14.135	0.14186	0.11928
		14.19	-0.01842	0.000826902			14.19	-0.00601	0.00177						14.19	0.1561	0.14405			14.19	0.18261	0.11923
		14.245	-0.02514	0.000826678			14.245	0.08383	0.00173						14.245	0.08159	0.14393			14.245	0.11003	0.11914
		14.3	0.01762	0.000799144			14.3	0.02208	0.00171						14.3	0.21299	0.14384			14.3	0.16084	0.11907
		14.355	-0.000946601	0.000784281			14.355	-0.00134	0.00167						14.355	0.13589	0.14378			14.355	0.05896	0.119
		14.41	-0.037	0.000768779			14.41	-0.00988	0.00165						14.41	0.10935	0.14366			14.41	0.15746	0.11892
		14.465	0.04372	0.000752552			14.465	-0.02167	0.00161						14.465	0.22213	0.14358			14.465	0.14027	0.11883
		14.52	-0.00943	0.000735644			14.52	0.00705	0.00159						14.52	0.12412	0.14349			14.52	0.10566	0.11877
		14.575	-0.00926	0.000732644			14.575	0.00921	0.00156						14.575	0.23395	0.14342			14.575	0.14733	0.1187
		14.63	-0.01646	0.000714477			14.63	-0.00123	0.00153						14.63	0.11621	0.1433			14.63	0.10228	0.11863
		14.685	-0.01911	0.000695568			14.685	0.05714	0.0015						14.685	0.19734	0.14321			14.685	0.13114	0.11856
		14.74	0.02026	0.000675862			14.74	0.00176	0.00149						14.74	0.17013	0.14314			14.74	0.11246	0.11848
		14.795	0.07732	0.000655369			14.795	0.02293	0.00144						14.795	0.15914	0.14303			14.795	0.12539	0.1184
		14.85	-0.00695	0.000649906			14.85	-0.01346	0.00144						14.85	0.16853	0.14294			14.85	0.15856	0.11835
		14.905	0.01703	0.000644112			14.905	0.04044	0.0014						14.905	0.18577	0.14287			14.905	0.14852	0.11826
		14.96	-0.07712	0.000621596			14.96	-0.01115	0.00138						14.96	0.10834	0.14276			14.96	0.17123	0.11821
		15.015	-0.00146	0.000614843			15.015	-0.03189	0.00135						15.015	0.12659	0.14269			15.015	0.05159	0.11812

## Sheet: Fig. 4a
Fig. 4a				Turbidity at 350 nm
		[RNA]/ng/µl	1	2	3	Mean	Standard deviation
		1	0.163	0.162	0.161	0.162	0.001
		5	0.162	0.172	0.172	0.16867	0.00577
		10	0.168	0.175	0.176	0.173	0.00436
		25	0.188	0.197	0.199	0.19467	0.00586
		50	0.231	0.255	0.262	0.24933	0.01626
		100	0.164	0.171	0.144	0.15967	0.01401
		125	0.157	0.158	0.163	0.15933	0.00321
		150	0.135	0.14	0.141	0.13867	0.00321
		250	0.144	0.145	0.141	0.14333	0.00208
		500	0.131	0.13	0.13	0.13033	0.00057735
Fig. 4a (inset)		[RNA]/ng/µl				Mean	Standard deviation
		0	0.156	0.152	0.167	0.15833	0.00777
		25	0.01754	0.00523	0.011	0.01126	0.00616
		150	-0.863	-0.887	-0.8773	-0.87577	0.01207

## Sheet: Fig. 4c, d
	Fig. 4c	Steady-state fluorescence anisotropy of F5M-labeled single-Cys residue of α-Syn in the presence of RNA
			Monomer	Droplets	Droplets + PolyU RNA (ng/µl)
					10	25	50	100	150
	α-Syn (Residue 124)	Ani 1	0.093	0.193	0.15346	0.14701	0.14759	0.11189	0.09
		Ani 2	0.09437	0.176	0.15548	0.14294	0.14378	0.11457	0.118
		Ani 3	0.10252	0.18	0.15491	0.16285	0.1424	0.11433	0.095
		Mean	0.09663	0.183	0.15461	0.15093	0.14459	0.1136	0.101
		Standard Deviation	0.00515	0.00889	0.00104	0.01052	0.00269	0.00149	0.01493
	Fig. 4d	Steady-state fluorescence anisotropy of F5M-labeled single-Cys residue of PrP in the presence of RNA
	PrP (Residue 31)		Monomer	Droplets	Droplets + PolyU RNA (ng/µl)
					10	25	50	100	150
		Ani 1	0.11696	0.19859	0.2216	0.22851	0.27729	0.31651	0.31057
		Ani 2	0.11725	0.19991	0.22074	0.23186	0.25318	0.32255	0.3099
		Ani 3	0.12402	0.20135	0.22615	0.23422	0.25284	0.32209	0.30968
		Mean	0.11941	0.19995	0.22283	0.23153	0.2611	0.32039	0.31005
		Standard Deviation	0.00399	0.00138	0.0029	0.00287	0.01401	0.00336	0.000464509

## Sheet: Fig. 4e
Fig 4e		FRAP kinetics
		PrP FRAP (RNA: 150 ng/µL)									PrP FRAP (RNA: 25 ng/µL)
		Time [s]	FRAP 1	FRAP 2	FRAP 3	Average normalized intensity	Standard deviation				Time [s]	FRAP 1	FRAP 2	FRAP 3	Average normalized intensity	Standard deviation
		0	0.95934	1	0.92271	0.96068	0.03866				0	0.88944	1	0.96343	0.95096	0.05633
		0.41449	0.92763	0.9401	0.96254	0.94342	0.01769				0.23777	0.84796	0.91235	1	0.9201	0.07631
		0.82898	0.96301	0.97813	0.96728	0.96947	0.0078				0.47555	0.90252	0.96494	0.88637	0.91794	0.04149
		1.24347	1	0.94414	1	0.98138	0.03225				0.71332	0.95271	0.8824	0.91615	0.91708	0.03516
		1.65796	0.96668	0.96648	0.95875	0.96397	0.00452				0.95109	1	0.99105	0.89005	0.96037	0.06106
	Bleaching	2.92078	0	0.00475	0	0.00158	0.00274			Bleaching	2.03351	0	0	0.00526	0.00175	0.00304
		3.33527	0.0002936	0	0.02679	0.00903	0.01538				2.27128	0.07861	0.01849	0	0.03237	0.0411
		3.74976	0.00881	0	0.03058	0.01313	0.01574				2.50906	0.03886	0.03306	0.0512	0.04104	0.00926
		4.16425	0.01042	0.00951	0.04339	0.02111	0.0193				2.74683	0.09048	0.10022	0.02419	0.07163	0.04137
		4.57874	0.00734	0.01474	0.07231	0.03146	0.03557				2.9846	0.08173	0.07189	0.04025	0.06462	0.02167
		4.99323	0.02085	0.01141	0.04576	0.026	0.01774				3.22237	0.12284	0.11376	0.09231	0.10964	0.01568
		5.40772	0.01894	0.0107	0.06259	0.03074	0.02789				3.46015	0.12316	0.07456	0.05722	0.08498	0.03418
		5.82221	0.01908	0.02329	0.05951	0.03396	0.02222				3.69792	0.16589	0.11664	0.12113	0.13456	0.02723
		6.2367	0.01439	0.01379	0.06757	0.03191	0.03088				3.93569	0.18949	0.14675	0.10847	0.14824	0.04053
		6.65119	0.01952	0.01379	0.08393	0.03908	0.03894				4.17347	0.14856	0.17234	0.12391	0.14827	0.02422
		7.06568	0.02378	0.02329	0.08725	0.04477	0.03678				4.41124	0.19581	0.1287	0.11941	0.14797	0.04169
		7.48017	0.03053	0.02425	0.09578	0.05019	0.03961				4.64901	0.17699	0.19926	0.14657	0.17427	0.02645
		7.89466	0.02936	0.03661	0.11356	0.05984	0.04666				4.88678	0.2246	0.18654	0.13509	0.18208	0.04492
		8.30915	0.04066	0.03732	0.1119	0.06329	0.04213				5.12456	0.21964	0.24001	0.18849	0.21605	0.02595
		8.72364	0.04008	0.03494	0.12945	0.06815	0.05314				5.36233	0.23697	0.22907	0.22071	0.22892	0.00813
		9.13812	0.03156	0.04897	0.1477	0.07608	0.06264				5.6001	0.27763	0.24615	0.12419	0.21599	0.08104
		9.55261	0.03685	0.04588	0.15126	0.07799	0.06361				5.83788	0.27677	0.26701	0.2765	0.27343	0.00556
		9.9671	0.04081	0.04136	0.14083	0.07433	0.05759				6.07565	0.25723	0.23639	0.19576	0.22979	0.03126
		10.3816	0.04844	0.04754	0.13774	0.07791	0.05182				6.31342	0.25583	0.27345	0.23734	0.25554	0.01805
		10.7961	0.0461	0.03732	0.15884	0.08075	0.06777				6.55119	0.27172	0.28957	0.24026	0.26718	0.02497
		11.2106	0.03964	0.03328	0.14248	0.0718	0.0613				6.78897	0.38034	0.26842	0.24055	0.29644	0.07399
		11.6251	0.03597	0.04516	0.17283	0.08465	0.0765				7.02674	0.29212	0.28743	0.30374	0.29443	0.0084
		12.0396	0.0549	0.05301	0.17212	0.09334	0.06823				7.26451	0.33544	0.28018	0.19905	0.27156	0.0686
		12.454	0.04756	0.03946	0.17402	0.08701	0.07546				7.50228	0.32659	0.26731	0.31885	0.30425	0.03223
		12.8685	0.05285	0.06251	0.16714	0.09417	0.06338				7.74006	0.31066	0.31538	0.30403	0.31003	0.0057
		13.283	0.05784	0.06846	0.21337	0.11322	0.08689				7.97783	0.32831	0.35969	0.24977	0.31259	0.05662
		13.6975	0.05344	0.0637	0.19701	0.10472	0.0801				8.2156	0.36685	0.34793	0.31498	0.34325	0.02625
		14.112	0.05461	0.04992	0.18824	0.09759	0.07854				8.45338	0.35403	0.36768	0.30073	0.34081	0.03538
		14.5265	0.05329	0.06893	0.21503	0.11242	0.08921				8.69115	0.35557	0.36472	0.27281	0.33103	0.05063
		14.941	0.06063	0.06442	0.18682	0.10395	0.07179				8.92892	0.40268	0.34209	0.33936	0.36137	0.0358
		15.3555	0.06841	0.07036	0.1854	0.10805	0.06699				9.16669	0.43034	0.37633	0.34763	0.38477	0.042
		15.77	0.05329	0.07511	0.20934	0.11258	0.0845				9.40447	0.46681	0.38129	0.38157	0.40989	0.04929
		16.1844	0.07325	0.0744	0.24633	0.13133	0.09959				9.64224	0.43951	0.41827	0.33701	0.39826	0.0541
		16.5989	0.06136	0.08438	0.23163	0.12579	0.09238				9.88001	0.42326	0.35658	0.33768	0.37251	0.04496
		17.0134	0.07164	0.07678	0.21171	0.12004	0.07943				10.1178	0.46879	0.35459	0.34533	0.38957	0.06877
		17.4279	0.06166	0.07725	0.2321	0.12367	0.09423				10.3556	0.4979	0.38683	0.32339	0.40271	0.08833
		17.8424	0.07208	0.08724	0.23945	0.13292	0.09257				10.5933	0.47475	0.43365	0.37124	0.42655	0.05212
		18.2569	0.07604	0.08605	0.20413	0.12207	0.07124				10.8311	0.48459	0.4108	0.41665	0.43735	0.04102
		18.6714	0.07634	0.09508	0.23518	0.13553	0.08681				11.0689	0.48955	0.39556	0.39768	0.4276	0.05367
		19.0859	0.07487	0.08391	0.22712	0.12863	0.08541				11.3066	0.46099	0.39571	0.41795	0.42488	0.03319
		19.5004	0.07839	0.08628	0.26908	0.14459	0.10789				11.5444	0.51266	0.47766	0.42579	0.47204	0.04371
		19.9149	0.08661	0.10245	0.23969	0.14292	0.08418				11.7822	0.47078	0.49157	0.31187	0.42474	0.0983
		20.3293	0.08456	0.08676	0.26387	0.14506	0.1029				12.02	0.47561	0.41213	0.44859	0.44544	0.03186
		20.7438	0.0781	0.0996	0.24775	0.14181	0.09237				12.2577	0.41996	0.44534	0.35685	0.40739	0.04557
		21.1583	0.07134	0.09698	0.24893	0.13909	0.09599				12.4955	0.48247	0.49038	0.38558	0.45281	0.05836
		21.5728	0.08118	0.08533	0.25367	0.14006	0.09841				12.7333	0.48554	0.49475	0.47024	0.48351	0.01238
		21.9873	0.09072	0.11148	0.27809	0.1601	0.10271				12.9711	0.46613	0.52212	0.42971	0.47265	0.04655
		22.4018	0.08837	0.1053	0.28615	0.15994	0.10963				13.2088	0.50151	0.42515	0.39615	0.44094	0.05443
		22.8163	0.09836	0.12004	0.27999	0.16613	0.0992				13.4466	0.57042	0.48521	0.47913	0.51159	0.05104
		23.2308	0.0872	0.10269	0.29445	0.16145	0.11545				13.6844	0.54587	0.41871	0.50007	0.48822	0.0644
		23.6453	0.09351	0.09817	0.266	0.15256	0.09827				13.9222	0.53604	0.47456	0.52655	0.51238	0.0331
		24.0598	0.08485	0.10364	0.29682	0.16177	0.11734				14.1599	0.54646	0.43757	0.4408	0.47494	0.06196
		24.4742	0.09131	0.10411	0.28663	0.16068	0.10926				14.3977	0.48671	0.45725	0.37277	0.43891	0.05914
		24.8887	0.09028	0.10292	0.26174	0.15165	0.09555				14.6355	0.53915	0.47204	0.44476	0.48532	0.04857
		25.3032	0.08764	0.12028	0.27643	0.16145	0.10091				14.8732	0.50386	0.50703	0.48105	0.49731	0.01417
		25.7177	0.09116	0.11433	0.28639	0.16396	0.10666				15.111	0.49443	0.477	0.55294	0.50812	0.03978
		26.1322	0.09102	0.11481	0.27122	0.15901	0.0979				15.3488	0.48251	0.54401	0.50174	0.50942	0.03146
		26.5467	0.101	0.12717	0.28426	0.17081	0.09912				15.5866	0.54596	0.45104	0.43233	0.47644	0.06093
		26.9612	0.09997	0.13311	0.28853	0.17387	0.10067				15.8243	0.50945	0.47152	0.49735	0.49277	0.01937
		27.3757	0.10056	0.11219	0.30275	0.17183	0.11353				16.0621	0.55377	0.52078	0.42579	0.50011	0.06645
		27.7902	0.09615	0.10601	0.31271	0.17163	0.12228				16.2999	0.47786	0.45022	0.4027	0.44359	0.03802
		28.2047	0.09748	0.13026	0.30607	0.17793	0.11217				16.5376	0.59452	0.49586	0.55251	0.54763	0.04951
		28.6191	0.10951	0.13478	0.29991	0.1814	0.1034				16.7754	0.51203	0.49786	0.47502	0.49497	0.01867
		29.0336	0.11465	0.12075	0.34495	0.19345	0.13124				17.0132	0.54768	0.51487	0.43716	0.4999	0.05676
		29.4481	0.10702	0.12455	0.32907	0.18688	0.12345				17.251	0.54578	0.56331	0.52713	0.54541	0.0181
		29.8626	0.10393	0.12028	0.31982	0.18134	0.1202				17.4887	0.56555	0.44312	0.58454	0.53107	0.07676
		30.2771	0.10291	0.12384	0.31603	0.18092	0.11747				17.7265	0.56821	0.59904	0.53946	0.5689	0.02979
		30.6916	0.11509	0.1343	0.32527	0.19155	0.1162				17.9643	0.64601	0.53654	0.53047	0.57101	0.06503
		31.1061	0.11773	0.12265	0.32788	0.18942	0.11993				18.2021	0.51618	0.54009	0.48176	0.51268	0.02932
		31.5206	0.09997	0.1362	0.28023	0.17213	0.09535				18.4398	0.52259	0.47781	0.62661	0.54233	0.07634
		31.9351	0.10188	0.14547	0.32527	0.19087	0.11842				18.6776	0.59154	0.59068	0.56317	0.5818	0.01614
		32.3495	0.11538	0.12693	0.3587	0.20034	0.13727				18.9154	0.56722	0.51058	0.53253	0.53678	0.02856
		32.764	0.11216	0.12764	0.31413	0.18464	0.11241				19.1532	0.58635	0.5395	0.60954	0.57846	0.03568
		33.1785	0.11641	0.14	0.35562	0.20401	0.13182				19.3909	0.58933	0.50555	0.54357	0.54615	0.04195
		33.593	0.11333	0.12717	0.31318	0.18456	0.1116				19.6287	0.6197	0.54882	0.55839	0.57564	0.03846
		34.0075	0.12405	0.14571	0.39924	0.223	0.15301				19.8665	0.57602	0.49194	0.52923	0.5324	0.04213
		34.422	0.12625	0.14428	0.40446	0.225	0.15568				20.1042	0.56704	0.55754	0.55065	0.55841	0.00823
		34.8365	0.1195	0.14928	0.34945	0.20607	0.12506				20.342	0.62728	0.58839	0.50609	0.57392	0.06188
		35.251	0.12713	0.145	0.34234	0.20482	0.11943				20.5798	0.61469	0.56805	0.59099	0.59124	0.02332
		35.6655	0.12507	0.14143	0.31887	0.19513	0.10748				20.8176	0.63627	0.60466	0.55863	0.59985	0.03904
		36.0799	0.11715	0.14024	0.31911	0.19217	0.11054				21.0553	0.60928	0.57493	0.53616	0.57346	0.03658
		36.4944	0.11553	0.15403	0.34187	0.20381	0.1211				21.2931	0.57868	0.58269	0.58239	0.58125	0.00223
		36.9089	0.13535	0.12955	0.3312	0.1987	0.11479				21.5309	0.59935	0.56879	0.54907	0.5724	0.02533
		37.3234	0.1214	0.14571	0.3395	0.2022	0.11952				21.7687	0.61686	0.58217	0.57871	0.59258	0.0211
		37.7379	0.13755	0.15712	0.34139	0.21202	0.11247				22.0064	0.5924	0.59985	0.60275	0.59834	0.00534
		38.1524	0.13036	0.15213	0.36581	0.2161	0.13011				22.2442	0.60594	0.55325	0.49897	0.55272	0.05349
		38.5669	0.11773	0.14571	0.36178	0.20841	0.13356				22.482	0.61203	0.56598	0.56064	0.57955	0.02826
		38.9814	0.12537	0.16425	0.35396	0.21453	0.12231				22.7197	0.60039	0.52855	0.54477	0.5579	0.03768
		39.3959	0.12904	0.13763	0.33784	0.2015	0.11815				22.9575	0.62011	0.52833	0.53506	0.56117	0.05116
		39.8104	0.11744	0.15593	0.37885	0.21741	0.14113				23.1953	0.61406	0.61391	0.58899	0.60565	0.01443
		40.2248	0.12449	0.15141	0.33594	0.20395	0.1151				23.4331	0.66939	0.60799	0.59859	0.62532	0.03845
		40.6393	0.12918	0.13145	0.34448	0.2017	0.12365				23.6708	0.69935	0.62271	0.60753	0.6432	0.04922
		41.0538	0.13256	0.15997	0.36984	0.22079	0.12981				23.9086	0.62264	0.54815	0.62149	0.59743	0.04268
		41.4683	0.14269	0.17946	0.38075	0.2343	0.12815				24.1464	0.64588	0.6213	0.5462	0.60446	0.05193
		41.8828	0.13417	0.15308	0.35586	0.21437	0.12289				24.3842	0.63866	0.61383	0.52861	0.5937	0.05772
		42.2973	0.14797	0.17091	0.37482	0.23123	0.12488				24.6219	0.66776	0.55991	0.56269	0.59679	0.06148
		42.7118	0.14504	0.16591	0.35064	0.22053	0.11316				24.8597	0.67616	0.61243	0.53258	0.60705	0.07194
		43.1263	0.14445	0.16995	0.37956	0.23132	0.12901				25.0975	0.66456	0.57685	0.64066	0.62736	0.04534
		43.5408	0.13961	0.16853	0.40375	0.23729	0.14488				25.3352	0.68148	0.61287	0.59324	0.6292	0.04633
		43.9552	0.13403	0.17043	0.39403	0.23283	0.14078				25.573	0.69024	0.62234	0.53645	0.61634	0.07707
		44.3697	0.15062	0.16473	0.36155	0.22563	0.11792				25.8108	0.69231	0.58521	0.55146	0.60966	0.07354
		44.7842	0.14416	0.16591	0.39569	0.23525	0.13936				26.0486	0.71899	0.67212	0.59343	0.66151	0.06345
		45.1987	0.14636	0.16758	0.41086	0.2416	0.14697				26.2863	0.66826	0.5628	0.53745	0.5895	0.06937
		45.6132	0.15208	0.18041	0.41181	0.2481	0.14248				26.5241	0.648	0.61354	0.59238	0.61797	0.02807
		46.0277	0.14063	0.16924	0.38739	0.23242	0.13496				26.7619	0.62882	0.58905	0.5855	0.60112	0.02405
		46.4422	0.14563	0.16829	0.40635	0.24009	0.14443				26.9996	0.64182	0.6216	0.57641	0.61328	0.03349
		46.8567	0.15561	0.1885	0.39379	0.24596	0.12907				27.2374	0.66555	0.61428	0.58612	0.62198	0.04027
		47.2712	0.1512	0.16758	0.38928	0.23602	0.13298				27.4752	0.69435	0.62382	0.52641	0.61486	0.08432
		47.6857	0.15458	0.18659	0.47345	0.27154	0.17559				27.713	0.68649	0.56753	0.60964	0.62122	0.06032
		48.1001	0.14518	0.16829	0.38004	0.23117	0.12944				27.9507	0.60639	0.65873	0.58421	0.61644	0.03826
		48.5146	0.14841	0.17352	0.39877	0.24023	0.13787				28.1885	0.64019	0.63262	0.53898	0.60393	0.05637
		48.9291	0.15561	0.19301	0.37032	0.23965	0.1147				28.4263	0.69295	0.602	0.55156	0.6155	0.07166
		49.3436	0.16295	0.19206	0.36273	0.23925	0.10793				28.6641	0.6994	0.56738	0.49424	0.58701	0.10398
		49.7581	0.15355	0.20395	0.39	0.24916	0.12454				28.9018	0.68789	0.4929	0.54964	0.57681	0.1003
		50.1726	0.16368	0.17566	0.41489	0.25141	0.1417				29.1396	0.71023	0.60466	0.69396	0.66962	0.05684
		50.5871	0.15605	0.18398	0.40327	0.24777	0.13539				29.3774	0.66921	0.57108	0.62709	0.62246	0.04923
		51.0016	0.15619	0.17994	0.39047	0.2422	0.12895				29.6152	0.70075	0.62796	0.64128	0.65667	0.03876
		51.4161	0.14915	0.16211	0.40398	0.23841	0.14353				29.8529	0.73397	0.6378	0.58253	0.65143	0.07663
		51.8306	0.16353	0.19277	0.39616	0.25082	0.12671				30.0907	0.6498	0.61124	0.59037	0.61714	0.03015
		52.245	0.16926	0.18873	0.40446	0.25415	0.13053				30.3285	0.67747	0.61302	0.55471	0.61507	0.0614
		52.6595	0.16104	0.17043	0.41773	0.24973	0.14557				30.5663	0.6721	0.63506	0.68799	0.66505	0.02716
		53.074	0.16941	0.19087	0.38193	0.2474	0.117				30.804	0.60815	0.57219	0.58072	0.58702	0.01879
		53.4885	0.1606	0.17804	0.41726	0.25196	0.14341				31.0418	0.68559	0.61487	0.59678	0.63241	0.04693
		53.903	0.16192	0.18992	0.43504	0.26229	0.15026				31.2796	0.62977	0.59978	0.68488	0.63814	0.04316
		54.3175	0.15238	0.20181	0.42627	0.26015	0.14597				31.5173	0.66916	0.6787	0.62187	0.65658	0.03043
		54.732	0.16368	0.19016	0.42959	0.26114	0.14648				31.7551	0.64687	0.61864	0.55462	0.60671	0.04727
		55.1465	0.17645	0.19705	0.40019	0.2579	0.12366				31.9929	0.7378	0.64586	0.60897	0.66421	0.06635
		55.561	0.16588	0.17471	0.40493	0.24851	0.13554				32.2307	0.6971	0.66058	0.5429	0.63353	0.08058
		55.9755	0.15942	0.19159	0.41465	0.25522	0.139				32.4684	0.64944	0.65932	0.62962	0.64613	0.01513
		56.3899	0.17087	0.203	0.38454	0.2528	0.11521				32.7062	0.73519	0.69734	0.62197	0.68483	0.05763
		56.8044	0.16618	0.18018	0.41963	0.25533	0.14246				32.944	0.68929	0.61013	0.66423	0.65455	0.04046
		57.2189	0.15913	0.19111	0.39663	0.24896	0.12889				33.1818	0.66998	0.69053	0.60873	0.65641	0.04256
		57.6334	0.16163	0.19182	0.42082	0.25809	0.14173				33.4195	0.69976	0.63365	0.50729	0.61357	0.09779
		58.0479	0.17675	0.18897	0.40517	0.25696	0.1285				33.6573	0.64822	0.61501	0.59023	0.61782	0.0291
		58.4624	0.1744	0.18921	0.39521	0.25294	0.12343				33.8951	0.70364	0.64771	0.6126	0.65465	0.04592
		58.8769	0.17587	0.20585	0.39189	0.25787	0.11703				34.1328	0.70843	0.65865	0.58387	0.65032	0.06269
		59.2914	0.17954	0.20418	0.38786	0.25719	0.11383				34.3706	0.74972	0.65518	0.6234	0.6761	0.0657
		59.7059	0.18277	0.2068	0.41086	0.26681	0.12533				34.6084	0.73866	0.64467	0.69664	0.69333	0.04708
		60.1204	0.17205	0.21536	0.40256	0.26332	0.12251				34.8462	0.70292	0.61598	0.5734	0.63077	0.06601
		60.5348	0.17308	0.1835	0.39379	0.25012	0.12453				35.0839	0.69299	0.65791	0.64697	0.66596	0.02404
		60.9493	0.18555	0.19539	0.41252	0.26449	0.12829				35.3217	0.70852	0.58328	0.63818	0.64333	0.06277
		61.3638	0.19289	0.19491	0.42888	0.27223	0.13567				35.5595	0.67291	0.59719	0.70792	0.65934	0.0566
		61.7783	0.1857	0.18826	0.39189	0.25528	0.11831				35.7972	0.64895	0.67271	0.62049	0.64738	0.02614
		62.1928	0.19392	0.19658	0.40754	0.26601	0.12257				36.035	0.7235	0.59172	0.6247	0.64664	0.06858
		62.6073	0.18188	0.19848	0.38431	0.25489	0.11238				36.2728	0.67661	0.61043	0.62622	0.63775	0.03456
		63.0218	0.17866	0.21108	0.40351	0.26441	0.12155				36.5106	0.69195	0.58328	0.67183	0.64902	0.05781
		63.4363	0.18218	0.21607	0.41963	0.27263	0.12843				36.7483	0.64448	0.6517	0.59926	0.63181	0.02842
		63.8507	0.18511	0.22724	0.3945	0.26895	0.11075				36.9861	0.71005	0.58114	0.71437	0.66852	0.07571
		64.2652	0.18423	0.20513	0.38691	0.25876	0.11147				37.2239	0.68812	0.60311	0.74067	0.6773	0.06942
		64.6797	0.18644	0.21322	0.41181	0.27049	0.12312				37.4617	0.74949	0.61043	0.67924	0.67972	0.06953
		65.0942	0.18467	0.21631	0.39948	0.26682	0.11597				37.6994	0.66596	0.67278	0.64415	0.66096	0.01495
		65.5087	0.18379	0.21369	0.40303	0.26684	0.11889				37.9372	0.60165	0.66146	0.66724	0.64345	0.03632
		65.9232	0.18321	0.203	0.40114	0.26245	0.12052				38.175	0.62444	0.63025	0.66614	0.64028	0.02259
		66.3377	0.18335	0.18184	0.41465	0.25995	0.13398				38.4128	0.57642	0.63328	0.65362	0.62111	0.04001
		66.7522	0.18188	0.20585	0.38596	0.2579	0.11155				38.6505	0.71068	0.65962	0.69554	0.68861	0.02623
		67.1667	0.19701	0.20894	0.4239	0.27661	0.12769				38.8883	0.59109	0.56354	0.59644	0.58369	0.01766
		67.5812	0.17821	0.20799	0.42034	0.26885	0.13204				39.1261	0.6948	0.66235	0.72699	0.69471	0.03232
		67.9956	0.17777	0.19729	0.40256	0.25921	0.12453				39.3638	0.73018	0.69357	0.6366	0.68678	0.04716
		68.4101	0.17543	0.20918	0.39237	0.25899	0.11673				39.6016	0.6378	0.62382	0.72676	0.66279	0.05583
		68.8246	0.18511	0.22415	0.4495	0.28626	0.14272				39.8394	0.7189	0.57049	0.64702	0.64547	0.07422
		69.2391	0.18922	0.20894	0.41536	0.27118	0.12526				40.0772	0.70229	0.66472	0.68163	0.68288	0.01882
		69.6536	0.18159	0.22058	0.38668	0.26295	0.10891				40.3149	0.65156	0.6625	0.68182	0.66529	0.01532
		70.0681	0.1879	0.21227	0.43812	0.27943	0.13797				40.5527	0.67214	0.66649	0.62986	0.65616	0.02296
		70.4826	0.202	0.22867	0.37269	0.26778	0.09182				40.7905	0.69935	0.72256	0.6867	0.70287	0.01819
		70.8971	0.19084	0.2049	0.40778	0.26784	0.12139				41.0282	0.73604	0.61361	0.69296	0.68087	0.06211
		71.3116	0.20787	0.19848	0.41062	0.27232	0.11986				41.266	0.61095	0.65007	0.8466	0.70254	0.12628
		71.7261	0.18277	0.20204	0.40706	0.26396	0.12431				41.5038	0.67584	0.64445	0.73268	0.68433	0.04472
		72.1405	0.19745	0.21108	0.39545	0.26799	0.11059				41.7416	0.70229	0.66812	0.65472	0.67504	0.02453
		72.555	0.20567	0.2087	0.36676	0.26038	0.09215				41.9793	0.67147	0.61923	0.7574	0.6827	0.06976
		72.9695	0.19935	0.20775	0.43101	0.27937	0.13139				42.2171	0.73406	0.59297	0.69564	0.67422	0.07294
		73.384	0.19965	0.21773	0.41441	0.27726	0.11912				42.4549	0.68045	0.72559	0.67193	0.69265	0.02884
		73.7985	0.20185	0.20466	0.37198	0.2595	0.09742				42.6927	0.69538	0.60732	0.69521	0.66597	0.05079
		74.213	0.19891	0.20347	0.40493	0.26911	0.11765				42.9304	0.70134	0.73343	0.75917	0.73131	0.02897
		74.6275	0.20346	0.21155	0.4092	0.27474	0.11652				43.1682	0.70342	0.64357	0.69607	0.68102	0.03264
		75.042	0.18555	0.20941	0.36368	0.25288	0.09669				43.406	0.7596	0.61043	0.73455	0.70153	0.07988
		75.4565	0.19539	0.22035	0.40422	0.27332	0.11405				43.6437	0.68983	0.70503	0.68345	0.69277	0.01109
		75.8709	0.20009	0.19396	0.38122	0.25842	0.10639				43.8815	0.69913	0.64334	0.63755	0.66001	0.034
		76.2854	0.19686	0.20918	0.3779	0.26131	0.10116				44.1193	0.72138	0.69364	0.65151	0.68884	0.03518
		76.6999	0.1995	0.19848	0.40588	0.26795	0.11945				44.3571	0.63866	0.63447	0.65964	0.64425	0.01349
		77.1144	0.19833	0.21464	0.37221	0.26173	0.09603				44.5948	0.67729	0.62655	0.76309	0.68898	0.06901
		77.5289	0.21594	0.23461	0.41702	0.28919	0.1111				44.8326	0.70486	0.67737	0.63837	0.67353	0.03341
		77.9434	0.2064	0.21203	0.43243	0.28362	0.12891				45.0704	0.66348	0.64253	0.73244	0.67948	0.04705
		78.3579	0.20934	0.22819	0.4073	0.28161	0.10926				45.3082	0.68027	0.6625	0.61327	0.65201	0.03471
		78.7724	0.1973	0.22534	0.39545	0.2727	0.10723				45.5459	0.70599	0.65643	0.71619	0.69287	0.03196
		79.1869	0.20963	0.21726	0.43717	0.28802	0.12923				45.7837	0.74119	0.63439	0.70854	0.69471	0.05473
		79.6014	0.21301	0.23033	0.39094	0.27809	0.09811				46.0215	0.71149	0.63839	0.65266	0.66751	0.03875
		80.0159	0.21418	0.23247	0.4092	0.28528	0.1077				46.2593	0.69484	0.69734	0.76787	0.72002	0.04146
		80.4303	0.21653	0.19325	0.41821	0.276	0.12371				46.497	0.69367	0.70407	0.73503	0.71092	0.02151
		80.8448	0.20904	0.22296	0.41797	0.28333	0.11681				46.7348	0.65635	0.58587	0.67446	0.63889	0.0468
		81.2593	0.20537	0.21749	0.4322	0.28502	0.1276				46.9726	0.7619	0.70392	0.72843	0.73142	0.02911
		81.6738	0.2202	0.20846	0.4322	0.28695	0.12592				47.2103	0.72409	0.61198	0.68139	0.67249	0.05658
		82.0883	0.22372	0.20822	0.43243	0.28813	0.12521				47.4481	0.75766	0.65333	0.68498	0.69865	0.05349
		82.5028	0.22079	0.2087	0.38407	0.27118	0.09795				47.6859	0.75856	0.71627	0.80664	0.76049	0.04521
		82.9173	0.20919	0.21536	0.43385	0.28613	0.12797				47.9237	0.68261	0.62359	0.68445	0.66355	0.03462
		83.3318	0.20449	0.22177	0.36558	0.26395	0.08844				48.1614	0.75635	0.70081	0.70572	0.72096	0.03075
		83.7463	0.21814	0.20656	0.4386	0.28777	0.13075				48.3992	0.74525	0.5966	0.85286	0.73157	0.12868
		84.1607	0.22915	0.22035	0.39	0.27983	0.09551				48.637	0.77774	0.6966	0.59491	0.68975	0.09161
		84.5752	0.23635	0.23627	0.44879	0.30714	0.12268				48.8747	0.72932	0.60348	0.75874	0.69718	0.08247
		84.9897	0.22945	0.23247	0.41181	0.29124	0.10442				49.1125	0.79065	0.60614	0.64186	0.67955	0.09786
		85.4042	0.21491	0.2289	0.43694	0.29359	0.12434				49.3503	0.76651	0.73003	0.63053	0.70902	0.07038
		85.8187	0.21257	0.21702	0.38217	0.27059	0.09666				49.5881	0.76966	0.70399	0.65213	0.7086	0.0589
		86.2332	0.22284	0.2396	0.41038	0.29094	0.10378				49.8258	0.72625	0.64231	0.71318	0.69391	0.04517
		86.6477	0.22211	0.21583	0.40517	0.28104	0.10755				50.0636	0.71768	0.723	0.75051	0.7304	0.01762
		87.0622	0.22416	0.21963	0.41441	0.28607	0.11117				50.3014	0.7906	0.65007	0.62015	0.68694	0.09101
		87.4767	0.23194	0.22272	0.41062	0.28843	0.10592				50.5392	0.71366	0.64194	0.64611	0.66724	0.04026
		87.8911	0.22475	0.21536	0.44689	0.29567	0.13105				50.7769	0.72837	0.65096	0.66863	0.68265	0.04057
		88.3056	0.21873	0.23152	0.42129	0.29051	0.11344				51.0147	0.7281	0.61146	0.72131	0.68696	0.06547
		88.7201	0.23312	0.25125	0.40588	0.29675	0.09494				51.2525	0.72923	0.58151	0.71629	0.67568	0.08181
		89.1346	0.21741	0.23485	0.41868	0.29031	0.11151				51.4903	0.69159	0.71183	0.68713	0.69685	0.01317
		89.5491	0.22783	0.22772	0.40398	0.28651	0.10173				51.728	0.7541	0.65599	0.73335	0.71448	0.0517
		89.9636	0.23547	0.23295	0.42651	0.29831	0.11103				51.9658	0.74345	0.63121	0.73522	0.70329	0.06256
		90.3781	0.22666	0.22534	0.4284	0.29347	0.11686				52.2036	0.73108	0.68247	0.72317	0.71224	0.02608
		90.7926	0.23326	0.23295	0.42982	0.29868	0.11358				52.4413	0.72616	0.72056	0.80219	0.74964	0.0456
		91.2071	0.22769	0.23746	0.42224	0.2958	0.10961				52.6791	0.71113	0.62892	0.80205	0.71403	0.0866
		91.6216	0.23165	0.23104	0.43101	0.2979	0.11528				52.9169	0.69579	0.70222	0.69105	0.69635	0.00561
		92.036	0.23752	0.24103	0.44286	0.30714	0.11756				53.1547	0.70233	0.67633	0.74459	0.70775	0.03445
		92.4505	0.22959	0.23604	0.42248	0.29604	0.10955				53.3924	0.7244	0.71383	0.75931	0.73251	0.0238
		92.865	0.22945	0.23247	0.44429	0.30207	0.12317				53.6302	0.76362	0.68365	0.72312	0.72346	0.03998
		93.2795	0.22431	0.26218	0.4239	0.30346	0.106				53.868	0.76299	0.68536	0.59324	0.68053	0.08498
		93.694	0.23253	0.22843	0.44618	0.30238	0.12455				54.1058	0.76114	0.67914	0.69262	0.71097	0.04397
		94.1085	0.23914	0.24721	0.42674	0.30436	0.10606				54.3435	0.75748	0.6932	0.73546	0.72871	0.03267
		94.523	0.23268	0.25006	0.45946	0.31407	0.12621				54.5813	0.76235	0.69645	0.68584	0.71488	0.04145
		94.9375	0.24501	0.23936	0.42959	0.30465	0.10823				54.8191	0.68573	0.70333	0.7487	0.71258	0.03249
		95.352	0.23077	0.24269	0.4322	0.30189	0.11301				55.0568	0.75428	0.68336	0.68431	0.70731	0.04067
		95.7665	0.23473	0.23199	0.4201	0.29561	0.10782				55.2946	0.72183	0.69615	0.68129	0.69976	0.02051
		96.1809	0.23664	0.25458	0.40185	0.29769	0.09065				55.5324	0.76655	0.70925	0.72699	0.73426	0.02934
		96.5954	0.23914	0.23199	0.41181	0.29431	0.10182				55.7702	0.73266	0.69593	0.63803	0.68887	0.04771
		97.0099	0.23649	0.24911	0.40849	0.29803	0.09587				56.0079	0.76429	0.66538	0.66872	0.69947	0.05617
		97.4244	0.24765	0.24982	0.42674	0.30807	0.10278				56.2457	0.74047	0.71065	0.67025	0.70712	0.03524
		97.8389	0.24677	0.26503	0.43954	0.31712	0.10642				56.4835	0.72837	0.74423	0.71915	0.73059	0.01268
		98.2534	0.23738	0.2396	0.40019	0.29239	0.09337				56.7212	0.72038	0.63395	0.70075	0.68503	0.04531
		98.6679	0.24721	0.25719	0.40635	0.30358	0.08914				56.959	0.78244	0.70266	0.62589	0.70366	0.07828
		99.0824	0.23238	0.23817	0.39972	0.29009	0.09498				57.1968	0.73158	0.63572	0.73149	0.6996	0.05531
		99.4969	0.2362	0.26147	0.41987	0.30585	0.09955				57.4346	0.77892	0.65429	0.68684	0.70668	0.06464
		99.9113	0.23928	0.24293	0.38265	0.28829	0.08174				57.6724	0.73645	0.65666	0.6246	0.67257	0.0576
		100.326	0.23268	0.23128	0.40588	0.28995	0.1004				57.9101	0.71294	0.67078	0.69482	0.69285	0.02115
		100.74	0.24574	0.2289	0.41228	0.29564	0.10136				58.1479	0.72788	0.69778	0.72881	0.71816	0.01765
		101.155	0.25411	0.22082	0.40019	0.29171	0.09541				58.3857	0.76344	0.67537	0.72336	0.72072	0.04409
		101.569	0.24809	0.24744	0.42129	0.30561	0.10018				58.6234	0.72566	0.6625	0.69081	0.69299	0.03164
		101.984	0.24897	0.24673	0.4367	0.3108	0.10904				58.8612	0.72025	0.60555	0.73072	0.68551	0.06944
		102.398	0.24648	0.256	0.40825	0.30358	0.09078				59.099	0.74074	0.6943	0.71074	0.71526	0.02354
		102.813	0.26057	0.24602	0.41418	0.30692	0.09317				59.3368	0.78041	0.74578	0.66633	0.73084	0.05849
		103.227	0.23033	0.2396	0.4137	0.29454	0.1033				59.5745	0.76953	0.71043	0.73498	0.73831	0.02969
		103.642	0.24794	0.2648	0.38075	0.29783	0.0723				59.8123	0.68383	0.67996	0.69769	0.68716	0.00932
		104.056	0.25602	0.2705	0.38383	0.30345	0.06999				60.0501	0.774	0.69786	0.64817	0.70667	0.06338
											60.2878	0.71682	0.6693	0.64998	0.6787	0.03439
											60.5256	0.83677	0.67633	0.53554	0.68288	0.15072
											60.7634	0.78591	0.69127	0.60835	0.69518	0.08885
											61.0012	0.82319	0.65636	0.71892	0.73282	0.08428
											61.2389	0.76926	0.68262	0.66103	0.7043	0.05728
											61.4767	0.77481	0.62825	0.62752	0.67686	0.08483
											61.7145	0.75829	0.7196	0.66265	0.71351	0.04811
											61.9523	0.73573	0.68047	0.655	0.6904	0.04127
											62.19	0.76461	0.69098	0.74526	0.73361	0.03817
											62.4278	0.74674	0.69401	0.66346	0.7014	0.04213
											62.6656	0.70942	0.66886	0.6475	0.67526	0.03145
											62.9034	0.71917	0.69638	0.6834	0.69965	0.01811
											63.1411	0.76249	0.72249	0.65366	0.71288	0.05504
											63.3789	0.74521	0.68743	0.68158	0.70474	0.03517
											63.6167	0.72237	0.6997	0.6638	0.69529	0.02953
											63.8544	0.77508	0.65081	0.6583	0.69473	0.06968
											64.0922	0.68559	0.68203	0.64879	0.67214	0.0203
											64.33	0.73817	0.67167	0.64516	0.685	0.04792
											64.5678	0.79692	0.71812	0.57742	0.69749	0.1112
											64.8055	0.79936	0.70015	0.62493	0.70815	0.08749
											65.0433	0.76777	0.77197	0.56083	0.70019	0.12071
											65.2811	0.83551	0.6557	0.65299	0.71473	0.1046
											65.5189	0.73279	0.7307	0.67369	0.71239	0.03353
											65.7566	0.73758	0.70717	0.67193	0.70556	0.03286
											65.9944	0.75662	0.7392	0.57579	0.69054	0.09975
											66.2322	0.75441	0.6429	0.63392	0.67708	0.06712
											66.4699	0.76132	0.73462	0.70046	0.73213	0.0305
											66.7077	0.76447	0.71908	0.70974	0.7311	0.02928
											66.9455	0.76831	0.66102	0.60381	0.67771	0.08351
											67.1833	0.82973	0.65518	0.66055	0.71515	0.09926
											67.421	0.76438	0.75067	0.74884	0.75463	0.0085
											67.6588	0.70247	0.70303	0.75343	0.71964	0.02926
											67.8966	0.68807	0.69652	0.64463	0.67641	0.02784
											68.1343	0.72751	0.70851	0.65964	0.69855	0.03502
											68.3721	0.76014	0.72352	0.60964	0.69777	0.07849
											68.6099	0.76249	0.65703	0.6855	0.70167	0.05456
											68.8477	0.77386	0.68624	0.64884	0.70298	0.06417
											69.0854	0.75901	0.69386	0.65816	0.70368	0.05114
											69.3232	0.7994	0.70325	0.64229	0.71498	0.07921
											69.561	0.7253	0.6895	0.60036	0.67172	0.06434
											69.7988	0.68121	0.67204	0.63167	0.66164	0.02636
											70.0365	0.72354	0.69534	0.62216	0.68035	0.05233
											70.2743	0.69051	0.69157	0.75649	0.71286	0.03779
											70.5121	0.72815	0.73765	0.69903	0.72161	0.02012
											70.7498	0.73839	0.67744	0.74511	0.72031	0.03728
											70.9876	0.77783	0.63809	0.66174	0.69256	0.07479
											71.2254	0.75613	0.72456	0.66552	0.7154	0.04599
											71.4632	0.76809	0.63883	0.75941	0.72211	0.07225
											71.7009	0.83027	0.71191	0.66729	0.73649	0.08423
											71.9387	0.73866	0.75444	0.71141	0.73484	0.02177
											72.1765	0.86705	0.68395	0.62431	0.7251	0.12649
											72.4143	0.85455	0.70044	0.68928	0.74809	0.09237
											72.652	0.73785	0.67537	0.70716	0.70679	0.03124
											72.8898	0.76917	0.70192	0.69325	0.72145	0.04156
											73.1276	0.77639	0.72574	0.70027	0.73413	0.03875
											73.3654	0.73126	0.70126	0.60878	0.68043	0.06384
											73.6031	0.75784	0.65902	0.54161	0.65283	0.10825
											73.8409	0.70396	0.69453	0.72341	0.7073	0.01473
											74.0787	0.73325	0.67988	0.68077	0.69797	0.03056
											74.3164	0.75382	0.65621	0.66605	0.69203	0.05374
											74.5542	0.6878	0.70828	0.74989	0.71533	0.03164
											74.792	0.83352	0.67729	0.74645	0.75242	0.07829
											75.0298	0.90749	0.72034	0.74788	0.7919	0.10104
											75.2675	0.81236	0.68018	0.67503	0.72252	0.07784
											75.5053	0.75351	0.67241	0.72967	0.71853	0.04168
											75.7431	0.67729	0.67189	0.77814	0.70911	0.05985
											75.9809	0.78713	0.76464	0.68168	0.74448	0.05554
											76.2186	0.79814	0.69098	0.65811	0.71574	0.07323
											76.4564	0.73113	0.6841	0.61523	0.67682	0.05829
											76.6942	0.76028	0.73609	0.65299	0.71646	0.05627
											76.9319	0.70667	0.69786	0.68259	0.6957	0.01218
											77.1697	0.67002	0.73646	0.64821	0.6849	0.04597
											77.4075	0.72603	0.66575	0.69602	0.69593	0.03014
											77.6453	0.74954	0.70207	0.64396	0.69852	0.05288
											77.883	0.75482	0.66916	0.72948	0.71782	0.04401
											78.1208	0.73397	0.74704	0.58717	0.68939	0.08877
											78.3586	0.72824	0.75496	0.70658	0.72992	0.02423
											78.5964	0.68243	0.6855	0.66719	0.67838	0.00981
											78.8341	0.80599	0.70192	0.6997	0.73587	0.06074
											79.0719	0.74633	0.69689	0.71031	0.71785	0.02557
											79.3097	0.79819	0.66013	0.54486	0.66773	0.12683
											79.5474	0.77382	0.63203	0.68904	0.69829	0.07135
											79.7852	0.67733	0.65621	0.73111	0.68822	0.03861
											80.023	0.79688	0.75895	0.71476	0.75686	0.0411
											80.2608	0.74999	0.65917	0.67412	0.69443	0.04869
											80.4985	0.76123	0.78136	0.64315	0.72858	0.07467
											80.7363	0.78131	0.7125	0.63779	0.71053	0.07178
											80.9741	0.72223	0.74149	0.8106	0.75811	0.04647
											81.2118	0.88127	0.7182	0.71074	0.77007	0.09637
											81.4496	0.80067	0.74527	0.77676	0.77423	0.02779
											81.6874	0.77792	0.64334	0.73727	0.71951	0.06903
											81.9252	0.84083	0.73905	0.67388	0.75126	0.08414
											82.1629	0.68663	0.6213	0.67083	0.65959	0.03408
											82.4007	0.80514	0.68913	0.65505	0.71644	0.07868
											82.6385	0.76574	0.67618	0.70644	0.71612	0.04556
											82.8763	0.71899	0.73654	0.73335	0.72963	0.00935
											83.114	0.72959	0.70969	0.66628	0.70185	0.03237
											83.3518	0.82594	0.72589	0.68239	0.74474	0.07361
											83.5896	0.76903	0.74749	0.65768	0.72473	0.05906
											83.8273	0.77833	0.70643	0.64281	0.70919	0.0678
											84.0651	0.77833	0.75925	0.67365	0.73707	0.05575
											84.3029	0.76696	0.6821	0.72771	0.72559	0.04247
											84.5407	0.74295	0.70422	0.67575	0.70764	0.03373
											84.7784	0.7953	0.73158	0.6801	0.73566	0.05771
											85.0162	0.76732	0.70081	0.67513	0.71442	0.04758
											85.254	0.82558	0.74105	0.64061	0.73575	0.0926
											85.4918	0.80148	0.6838	0.60476	0.69668	0.09899
											85.7295	0.76312	0.70636	0.7442	0.7379	0.0289
											85.9673	0.8458	0.81361	0.69702	0.78548	0.07828
											86.2051	0.7703	0.71731	0.75376	0.74712	0.02711
											86.4429	0.73726	0.71731	0.60859	0.68772	0.06925
											86.6806	0.84661	0.72286	0.74401	0.77116	0.06619
											86.9184	0.80297	0.71901	0.63899	0.72032	0.082
											87.1562	0.76172	0.74874	0.66036	0.72361	0.05516
											87.394	0.81245	0.82249	0.71203	0.78232	0.06108
											87.6317	0.76948	0.68802	0.76978	0.74243	0.04712
											87.8695	0.76786	0.77426	0.6615	0.73454	0.06333
											88.1073	0.76655	0.66228	0.82504	0.75129	0.08245
											88.345	0.81087	0.71716	0.65672	0.72825	0.07767
											88.5828	0.80098	0.66442	0.70553	0.72365	0.07006
											88.8206	0.78578	0.77352	0.77547	0.77825	0.00659
											89.0584	0.80951	0.71464	0.77241	0.76552	0.04781
											89.2961	0.81994	0.75643	0.70983	0.76207	0.05527
											89.5339	0.80676	0.76405	0.75625	0.77569	0.02719
											89.7717	0.77828	0.83107	0.69788	0.76908	0.06707
											90.0095	0.83244	0.74763	0.71777	0.76595	0.05949
											90.2472	0.8115	0.76568	0.74315	0.77344	0.03483
											90.485	0.7934	0.63328	0.78579	0.73749	0.09033
											90.7228	0.74918	0.73669	0.58516	0.69034	0.0913
											90.9605	0.81294	0.73942	0.73818	0.76352	0.04281
											91.1983	0.75396	0.75481	0.73794	0.7489	0.0095
											91.4361	0.7939	0.78432	0.76562	0.78128	0.01438
											91.6739	0.77179	0.71738	0.70348	0.73088	0.0361
											91.9116	0.78059	0.7551	0.76246	0.76605	0.01311
											92.1494	0.82043	0.73824	0.74674	0.76847	0.0452
											92.3872	0.79638	0.70214	0.8378	0.77878	0.06952
											92.6249	0.82969	0.65118	0.87566	0.78551	0.11858
											92.8627	0.82598	0.68876	0.79985	0.77153	0.07286
											93.1005	0.82914	0.7696	0.70763	0.76879	0.06076
											93.3383	0.89535	0.75636	0.67044	0.77405	0.11349
											93.576	0.8096	0.70385	0.77676	0.7634	0.05413
											93.8138	0.82454	0.71893	0.80176	0.78174	0.05557
											94.0516	0.83948	0.7247	0.76165	0.77528	0.05859
											94.2894	0.87802	0.62707	0.7703	0.75846	0.12589
											94.5271	0.76127	0.69231	0.7062	0.71993	0.03647
											94.7649	0.78411	0.71013	0.68799	0.72741	0.05033
											95.0027	0.77499	0.70303	0.74846	0.74216	0.03639
											95.2404	0.84146	0.70592	0.85463	0.80067	0.08232
											95.4782	0.77675	0.77929	0.80577	0.78727	0.01607
											95.716	0.75595	0.69223	0.77021	0.73946	0.04152
											95.9538	0.78681	0.79393	0.81476	0.7985	0.01452
											96.1915	0.84205	0.75399	0.79994	0.79866	0.04404
											96.4293	0.75238	0.77907	0.74918	0.76021	0.01641
											96.6671	0.76502	0.7051	0.78235	0.75082	0.04053
											96.9049	0.72449	0.698	0.69874	0.70708	0.01508
											97.1426	0.79904	0.77441	0.71968	0.76438	0.04062
											97.3804	0.84002	0.71257	0.63913	0.73058	0.10165
											97.6182	0.80216	0.74741	0.67804	0.74254	0.0622
											97.856	0.82242	0.70621	0.69841	0.74235	0.06945
											98.0937	0.76425	0.72825	0.82853	0.77368	0.0508
											98.3315	0.86024	0.78469	0.81008	0.81833	0.03844
											98.5693	0.8235	0.70407	0.79162	0.77307	0.06184
											98.807	0.77725	0.77914	0.79975	0.78538	0.01248
											99.0448	0.76538	0.76967	0.7235	0.75285	0.02551
											99.2826	0.76384	0.75237	0.76203	0.75941	0.00617
											99.5204	0.72336	0.72892	0.72628	0.72619	0.00278
											99.7581	0.68825	0.79845	0.76705	0.75125	0.05677
											99.9959	0.89399	0.7051	0.68493	0.76134	0.11532
											100.234	0.78731	0.73957	0.79282	0.77323	0.02928
											100.471	0.76948	0.62759	0.70921	0.70209	0.07121
											100.709	0.87211	0.67811	0.78484	0.77835	0.09716
											100.947	0.71768	0.71857	0.71241	0.71622	0.00332
											101.185	0.69967	0.81036	0.7966	0.76887	0.06033
											101.423	0.76136	0.73861	0.77255	0.75751	0.0173
											101.66	0.75604	0.70044	0.73173	0.7294	0.02787
											101.898	0.71935	0.63425	0.81624	0.72328	0.09106
											102.136	0.73758	0.7213	0.68048	0.71312	0.02941
											102.374	0.74638	0.66827	0.72656	0.71374	0.0406
											102.611	0.78984	0.69283	0.7214	0.73469	0.04985
											102.849	0.76271	0.83735	0.74769	0.78259	0.04802
											103.087	0.78505	0.75155	0.68096	0.73919	0.05314
											103.325	0.73902	0.71568	0.73106	0.72859	0.01187
											103.562	0.70328	0.64357	0.69984	0.68223	0.03353
											103.8	0.76578	0.76413	0.765	0.76497	0.000828588
											104.038	0.74539	0.65303	0.72288	0.7071	0.04816
											104.276	0.83406	0.77093	0.76175	0.78891	0.03937
											104.514	0.73266	0.64541	0.68732	0.68846	0.04363
											104.751	0.64737	0.70163	0.68282	0.67727	0.02755
											104.989	0.79155	0.69371	0.7465	0.74392	0.04897
											105.227	0.81078	0.69933	0.73503	0.74838	0.05691
															0.71544	0.05835
															0.74816	0.04526
															0.7631	0.02624
															0.77171	0.01221
															0.72238	0.03701
															0.73755	0.02715
															0.69917	0.05327
															0.74875	0.00673
															0.73057	0.02273
															0.75692	0.06094
															0.72509	0.03996
															0.76338	0.06257
															0.74823	0.02865
															0.75871	0.05725
															0.76846	0.04002
															0.80016	0.08501
															0.75283	0.02207
															0.7632	0.02152
															0.73053	0.0359
															0.7672	0.05295
															0.76839	0.03051
															0.76037	0.06353
															0.82802	0.09382
															0.75184	0.03692
															0.76175	0.05486
															0.82476	0.08816
															0.75203	0.07683
															0.80849	0.15905
															0.74871	0.07538
															0.81268	0.09668
															0.78169	0.06396
															0.76882	0.04634
															0.79033	0.11782
															0.77906	0.05972
															0.76798	0.08404
															0.73661	0.05332
															0.77467	0.06959
															0.78127	0.09568
															0.73473	0.13083
															0.79789	0.07017
															0.7586	0.07928
															0.77417	0.07515
															0.7049	0.03704
															0.77811	0.11255
															0.7552	0.03201
															0.73634	0.06717
															0.74021	0.06328
															0.7344	0.05655
															0.75113	0.0923
															0.76438	0.04133
															0.75384	0.08592
															0.75684	0.11984
															0.76393	0.09475
															0.79616	0.06674
															0.76513	0.08475
															0.74953	0.07167
															0.7785	0.05068
															0.79409	0.06056
															0.75213	0.0855
															0.74679	0.04634

## Sheet: Fig. 5a
Fig. 5a
			PrP + α-Syn		Mean	Standard deviation				α-Syn		Mean	Standard deviation				PrP		Mean	Standard deviation
	Time	ThT 1	ThT 2	ThT 3				Time	ThT 1	ThT 2	ThT 3				Time	ThT 1	ThT 2	ThT 3
	0	0.03313	0.01959	0.02445	0.02572	0.00686		0	0.0097	0.00672	0.00634	0.00759	0.00184		0	0.00919	0.00957	0.00863	0.00913	0.000474035
	5	0	0	0	0	0		5	0.00913	0.00522	0.00477	0.00637	0.0024		5	0.00935	0.00952	0.0087	0.00919	0.000431027
	10	0.02788	0.02073	0.02061	0.02307	0.00416		10	0.00657	0.00518	0.00344	0.00506	0.00157		10	0.00898	0.00903	0.00859	0.00887	0.000239122
	15	0.16469	0.06371	0.05822	0.09554	0.05995		15	0.00597	0.00385	0.00278	0.0042	0.00163		15	0.00896	0.00922	0.00848	0.00889	0.000370637
	20	0.29558	0.1334	0.25827	0.22908	0.08494		20	0.00692	0.00313	0.00278	0.00428	0.0023		20	0.00905	0.00908	0.00879	0.00897	0.000158083
	25	0.24239	0.21508	0.23964	0.23237	0.01504		25	0.00533	0.00309	0.00268	0.0037	0.00143		25	0.00918	0.00902	0.00867	0.00896	0.000258208
	30	0.44694	0.20976	0.31777	0.32482	0.11875		30	0.00351	0.00244	0.00223	0.00273	0.000684905		30	0.00891	0.00875	0.00832	0.00866	0.000301901
	35	0.60248	0.29429	0.43305	0.44327	0.15435		35	0.00339	0.00192	0.00305	0.00279	0.000766944		35	0.01031	0.00867	0.00826	0.00908	0.00109
	40	0.53865	0.38015	0.37331	0.4307	0.09355		40	0.00379	0.00446	0.00296	0.00374	0.000753308		40	0.00894	0.009	0.00832	0.00875	0.000376537
	45	0.59413	0.38566	0.30403	0.42794	0.1496		45	0.00434	0.00343	0.00179	0.00319	0.00129		45	0.0091	0.0091	0.0082	0.0088	0.000520729
	50	0.43455	0.34563	0.34036	0.37351	0.05293		50	0.0023	0.00264	0.00221	0.00238	0.000223848		50	0.00898	0.00875	0.00801	0.00858	0.000507595
	55	0.5004	0.24265	0.36598	0.36968	0.12891		55	0.00505	0.00157	0.00294	0.00319	0.00175		55	0.00891	0.0087	0.00825	0.00862	0.000338316
	60	0.56087	0.3675	0.41267	0.44701	0.10115		60	0.0037	0.00182	0.00262	0.00271	0.000940202		60	0.0085	0.00867	0.00805	0.00841	0.000319493
	65	0.60961	0.43511	0.60072	0.54848	0.09829		65	0.00512	0.00252	0.0031	0.00358	0.00137		65	0.00866	0.00842	0.00789	0.00832	0.000393293
	70	0.81093	0.36037	0.43107	0.53412	0.24232		70	0.00251	0.00206	0.00133	0.00197	0.000597674		70	0.00913	0.00848	0.00811	0.00857	0.000515676
	75	0.76326	0.37083	0.52864	0.55425	0.19747		75	0.00211	0.00129	0.00205	0.00182	0.000458846		75	0.00884	0.0087	0.00801	0.00852	0.000445706
	80	0.62685	0.31482	0.52876	0.49015	0.15956		80	0.00213	0.00133	0.00143	0.00163	0.000437194		80	0.00892	0.00855	0.00758	0.00835	0.000691281
	85	0.68152	0.43168	0.40603	0.50641	0.15219		85	0.00431	0.00206	0.000637755	0.00234	0.00185		85	0.00874	0.00877	0.00773	0.00841	0.000588654
	90	0.60396	0.32329	0.36109	0.42944	0.15231		90	0.00145	0.00345	0.00115	0.00202	0.00125		90	0.00873	0.00863	0.0079	0.00842	0.000456187
	95	0.49165	0.43824	0.4419	0.45726	0.02984		95	0.00213	0.00117	0.00119	0.0015	0.000551414		95	0.00867	0.00858	0.00777	0.00834	0.000497335
	100	0.57635	0.37225	0.51432	0.48764	0.10463		100	0.000853384	0.00234	0.00214	0.00178	0.000807625		100	0.0086	0.00894	0.0079	0.00848	0.000531285
	105	0.58363	0.41457	0.53784	0.51201	0.08744		105	0.00311	0.00105	0.00163	0.00193	0.00106		105	0.00861	0.00867	0.00798	0.00842	0.00038223
	110	0.75492	0.55234	0.63694	0.64806	0.10174		110	0.00265	0.00305	0.000761763	0.00216	0.00122		110	0.00889	0.00857	0.0079	0.00846	0.000502793
	115	0.73903	0.52829	0.50605	0.59112	0.12857		115	0.00166	0.000198314	0.000832625	0.000896766	0.00073263		115	0.00883	0.00866	0.00808	0.00852	0.000393368
	120	0.78952	0.46411	0.54844	0.60069	0.16888		120	0.000924499	0.0019	0.000956633	0.00126	0.000556366		120	0.00874	0.00851	0.00754	0.00826	0.000638929
	125	0.72017	0.70077	0.58302	0.66799	0.07422		125	0.000829679	0.000575112	0.000992063	0.000798951	0.000210167		125	0.0089	0.00848	0.00787	0.00842	0.000516823
	130	0.65432	0.6809	0.62995	0.65506	0.02548		130	0.00284	5.94943e-05	0.00108	0.00133	0.00141		130	0.00856	0.00859	0.00777	0.00831	0.000464356
	135	0.91072	0.63573	0.68561	0.74402	0.1465		135	0.00327	0.00127	0.00124	0.00193	0.00116		135	0.00866	0.0086	0.00813	0.00846	0.000291624
	140	0.82952	0.7679	0.7592	0.78554	0.03833		140	0.00261	0.00111	0.00143	0.00172	0.000787534		140	0.00887	0.00855	0.00796	0.00846	0.000460083
	145	0.89658	0.88704	0.69527	0.8263	0.11357		145	0.000450397	0.00151	0.000832625	0.00093007	0.000535092		145	0.00867	0.00857	0.00787	0.00837	0.000433684
	150	0.90843	0.84606	0.7224	0.82563	0.09468		150	0.00415	0.000654437	0.0017	0.00217	0.00179		150	0.00958	0.00857	0.00788	0.00867	0.000854862
	155	0.80514	0.8297	0.75047	0.7951	0.04056		155	0.00107	0.000892414	0.00167	0.00121	0.000405357		155	0.0087	0.00845	0.008	0.00838	0.000356809
	160	0.98977	0.72321	0.83454	0.84917	0.13388		160	0.00128	0.00133	0.000372024	0.000993602	0.000538851		160	0.00873	0.00855	0.00816	0.00848	0.000290862
	165	0.94829	0.84302	0.75722	0.84951	0.0957		165	0.00135	0.00216	0.000814909	0.00144	0.000677993		165	0.00872	0.00857	0.00756	0.00828	0.000631336
	170	0.81269	0.80822	0.79099	0.80396	0.01146		170	0.00187	0	0.00124	0.00104	0.00095263		170	0.00872	0.00886	0.00771	0.00843	0.000626498
	175	0.86588	0.86203	0.88321	0.87037	0.01128		175	0.00232	0.00214	0.000460601	0.00164	0.00103		175	0.00867	0.009	0.00806	0.00858	0.000479784
	180	0.83814	0.88438	0.84036	0.85429	0.02608		180	0.00242	0.00204	0.000673186	0.00171	0.000918362		180	0.00881	0.00887	0.00821	0.00863	0.000366745
	185	0.97657	0.83351	0.86516	0.89175	0.07514		185	0.00216	0.0021	0.000992063	0.00175	0.000657361		185	0.00858	0.00878	0.00797	0.00844	0.000418489
	190	0.85295	0.84996	0.89846	0.86712	0.02718		190	0.000687448	0.00149	0.000744048	0.000972951	0.000446387		190	0.00876	0.00871	0.00796	0.00847	0.000448144
	195	0.8139	0.85633	0.89462	0.85495	0.04038		195	0.00135	0.00125	0.00117	0.00126	9.12011e-05		195	0.00878	0.00852	0.00782	0.00838	0.000496591
	200	0.84972	0.86774	0.91476	0.87741	0.03358		200	0	0.00109	0.000655471	0.000582066	0.000549057		200	0.00903	0.00887	0.00816	0.00869	0.000462328
	205	0.80541	0.84092	0.86341	0.83658	0.02924		205	0.000900794	0.000674269	0	0.000525021	0.000468576		205	0.00902	0.00852	0.00817	0.00857	0.0004272
	210	0.87005	0.7524	0.87203	0.83149	0.0685		210	0.000734858	0.000773426	0.000956633	0.000821639	0.000118488		210	0.00859	0.00865	0.00792	0.00838	0.000407257
	215	0.86534	0.78444	0.98707	0.87895	0.102		215	0.00142	0.00176	0.000673186	0.00129	0.000558371		215	0.00888	0.00852	0.00789	0.00843	0.000500833
	220	0.84285	0.83455	0.83873	0.83871	0.00415		220	0.000734858	9.91572e-05	0.00112	0.000650029	0.000513737		220	0.00884	0.00863	0.00795	0.00847	0.000466913
	225	0.97455	0.87582	0.96588	0.93875	0.05467		225	0.000663743	0.00137	0.000974348	0.001	0.000353135		225	0.00865	0.00851	0.00787	0.00834	0.000413642
	230	0.93873	0.9303	0.90359	0.92421	0.01835		230	0.00251	0.000495786	0.00108	0.00136	0.00104		230	0.00888	0.00869	0.00792	0.00849	0.00050953
	235	0.90304	0.8298	0.92466	0.88584	0.04972		235	0.00185	0.00159	0.00314	0.00219	0.000829063		235	0.009	0.00888	0.00798	0.00862	0.000557232
	240	0.92136	0.93582	0.97473	0.94397	0.02761		240	0.00154	0.0006941	0.0011	0.00111	0.00042351		240	0.00919	0.00874	0.00818	0.0087	0.000506657
	245	0.90035	0.94742	0.93363	0.92713	0.0242		245	0.0014	0.00202	0.00163	0.00168	0.000315577		245	0.00881	0.0089	0.00808	0.0086	0.000449627
	250	0.90978	0.93534	0.97054	0.93855	0.03051		250	0.00178	0.00113	0.00124	0.00138	0.000346533		250	0.00862	0.00856	0.00769	0.00829	0.000518095
	255	0.98276	0.88048	0.87832	0.91385	0.05969		255	0.00218	0.00161	0.00135	0.00171	0.000427015		255	0.00867	0.00886	0.00822	0.00858	0.000328037
	260	0.92324	0.90254	0.9745	0.93343	0.03705		260	0.00209	0.000356966	0.00105	0.00116	0.000870513		260	0.00905	0.00868	0.0081	0.00861	0.000481251
	265	0.97886	0.91785	0.9717	0.95614	0.03335		265	0.00206	0.00111	0.0036	0.00226	0.00125		265	0.00878	0.0091	0.00802	0.00863	0.000559008
	270	0.92378	0.87896	0.9915	0.93141	0.05666		270	0.00303	0.00224	0.00237	0.00255	0.000424874		270	0.00911	0.00886	0.00799	0.00865	0.0005868
	275	0.93779	0.92897	0.99616	0.95431	0.03651		275	0.00154	0.000912246	0.00291	0.00179	0.00102		275	0.00886	0.00889	0.00815	0.00863	0.00042219
	280	0.91234	0.93468	0.97031	0.93911	0.02924		280	0.00284	0.00123	0.00289	0.00232	0.000945115		280	0.00893	0.00878	0.00794	0.00855	0.000533249
	285	0.91893	0.88723	0.96705	0.9244	0.04019		285	0.000877089	0.00101	0.00315	0.00168	0.00128		285	0.00927	0.00866	0.00789	0.00861	0.000690193
	290	0.86076	0.90349	0.95633	0.90686	0.04788		290	0.00239	0.00204	0.00337	0.0026	0.000685436		290	0.00901	0.00868	0.00801	0.00857	0.000511558
	295	0.94102	0.82723	0.97217	0.91347	0.07629		295	0.00185	0.00178	0.00448	0.00271	0.00154		295	0.00921	0.0087	0.00787	0.00859	0.000673948
	300	0.93402	0.85557	0.90941	0.89966	0.04012		300	0.0027	0.00258	0.00544	0.00357	0.00162		300	0.00925	0.00912	0.00797	0.00878	0.000702531
	305	0.9526	0.88618	0.9334	0.92406	0.03418		305	0.00135	0.0018	0.00716	0.00344	0.00323		305	0.00886	0.00903	0.00809	0.00866	0.000500951
	310	0.92392	0.93049	0.94248	0.9323	0.00941		310	0.0045	0.00167	0.01084	0.00567	0.0047		310	0.00912	0.00896	0.00805	0.00871	0.00057805
	315	0.95031	0.92327	0.99872	0.95743	0.03823		315	0.00458	0.00256	0.00744	0.00486	0.00245		315	0.00937	0.00882	0.00782	0.00867	0.00078509
	320	0.94156	0.96491	0.87902	0.9285	0.04441		320	0.00351	0.0021	0.00811	0.00457	0.00314		320	0.00917	0.00881	0.00788	0.00862	0.000665133
	325	0.96903	0.88599	0.97729	0.94411	0.0505		325	0.00619	0.00272	0.01116	0.00669	0.00424		325	0.00945	0.00864	0.00782	0.00863	0.000817314
	330	0.91341	0.97775	0.95319	0.94812	0.03247		330	0.00415	0.00315	0.01327	0.00686	0.00558		330	0.00923	0.00877	0.00808	0.00869	0.000582795
	335	0.86426	0.92926	0.97881	0.92411	0.05745		335	0.00306	0.00456	0.01369	0.0071	0.00576		335	0.0094	0.0091	0.00786	0.00879	0.000815542
	340	0.87436	0.95265	0.94958	0.92553	0.04434		340	0.00503	0.00462	0.01702	0.00889	0.00705		340	0.00915	0.00881	0.00795	0.00864	0.000616037
	345	0.95233	0.88162	0.98416	0.93937	0.05249		345	0.00439	0.0044	0.01888	0.00922	0.00837		345	0.00911	0.00878	0.00823	0.00871	0.000442848
	350	0.90345	0.82818	0.88216	0.87126	0.0388		350	0.00571	0.00484	0.0197	0.01008	0.00834		350	0.00923	0.00874	0.00802	0.00866	0.000611333
	355	0.97563	0.95607	0.90463	0.94544	0.03667		355	0.0051	0.00555	0.03026	0.01364	0.0144		355	0.00927	0.00868	0.00794	0.00863	0.000663028
	360	0.94317	0.98298	0.93305	0.95307	0.0264		360	0.0073	0.0097	0.03031	0.01577	0.01265		360	0.009	0.00877	0.00806	0.00861	0.000488391
	365	0.96916	0.98155	0.95564	0.96878	0.01296		365	0.00666	0.0096	0.03306	0.01644	0.01447		365	0.00916	0.00881	0.00818	0.00872	0.00049668
	370	0.96001	0.95103	0.99639	0.96914	0.02402		370	0.00538	0.00744	0.03862	0.01715	0.01863		370	0.00947	0.00867	0.00812	0.00875	0.000674789
	375	0.98034	0.95778	1	0.97937	0.02113		375	0.00823	0.0097	0.05719	0.02504	0.02785		375	0.00928	0.00901	0.00823	0.00884	0.00054107
	380	0.94667	0.89179	0.98766	0.94204	0.0481		380	0.00678	0.01037	0.05313	0.02343	0.02579		380	0.0093	0.00866	0.00792	0.00863	0.000690942
	385	0.87988	0.93249	0.97031	0.92756	0.04541		385	0.00785	0.01069	0.06392	0.02748	0.03158		385	0.00934	0.00882	0.00801	0.00872	0.000668394
	390	0.92971	0.98127	0.89229	0.93442	0.04468		390	0.0114	0.01341	0.07426	0.03302	0.03573		390	0.00903	0.00883	0.00805	0.00864	0.000518974
	395	0.87301	0.96016	0.98451	0.93923	0.05862		395	0.0132	0.0145	0.08443	0.03738	0.04076		395	0.00931	0.00873	0.00788	0.00864	0.000721387
	400	0.93846	0.90862	0.88251	0.90986	0.028		400	0.0133	0.01606	0.10486	0.04474	0.05208		400	0.00927	0.00866	0.00833	0.00876	0.000478074
	405	0.87382	0.84026	0.96612	0.8934	0.06517		405	0.01045	0.02021	0.11837	0.04968	0.05969		405	0.0091	0.00875	0.00784	0.00856	0.000648101
	410	0.87665	0.87677	0.96402	0.90581	0.05041		410	0.00986	0.02102	0.12466	0.05185	0.06331		410	0.00933	0.00905	0.00818	0.00885	0.000596786
	415	0.96984	0.95522	0.90312	0.94272	0.03507		415	0.01126	0.02354	0.14429	0.0597	0.07352		415	0.00903	0.00903	0.00793	0.00867	0.000636198
	420	0.93038	0.98954	0.96344	0.96112	0.02965		420	0.01745	0.02493	0.17359	0.07199	0.08807		420	0.00912	0.00862	0.00816	0.00863	0.000477109
	425	0.94129	0.93163	0.89089	0.92127	0.02675		425	0.02032	0.02862	0.1802	0.07638	0.09001		425	0.00927	0.00877	0.00801	0.00868	0.000631453
	430	0.94869	0.85015	0.95703	0.91862	0.05945		430	0.01842	0.03197	0.20447	0.08495	0.10373		430	0.00943	0.00913	0.00789	0.00882	0.000816282
	435	0.86089	0.95369	0.97264	0.92907	0.0598		435	0.02133	0.03643	0.22554	0.09443	0.11379		435	0.00927	0.00912	0.00803	0.00881	0.000679
	440	0.90897	0.91309	0.92769	0.91658	0.00984		440	0.01996	0.03994	0.24919	0.10303	0.12697		440	0.00907	0.00874	0.00764	0.00848	0.000750565
	445	0.9324	0.83265	0.94283	0.90263	0.06082		445	0.02615	0.03944	0.27144	0.11234	0.13794		445	0.00892	0.00883	0.0079	0.00855	0.000564363
	450	0.8753	0.89151	0.9214	0.89607	0.02339		450	0.02693	0.04317	0.28557	0.11856	0.14487		450	0.00937	0.00872	0.00843	0.00884	0.000483306
	455	0.91893	0.93801	0.94632	0.93442	0.01404		455	0.02719	0.04821	0.30191	0.12577	0.1529		455	0.00918	0.00902	0.00828	0.00883	0.000480492
	460	0.9359	0.95426	0.96658	0.95225	0.01544		460	0.03094	0.05553	0.32164	0.13603	0.16121		460	0.00908	0.0088	0.00808	0.00866	0.000520047
	465	0.97011	0.85994	0.95843	0.92949	0.06052		465	0.03587	0.06221	0.33847	0.14552	0.16762		465	0.00908	0.00907	0.00818	0.00878	0.000515188
	470	0.92513	0.85062	0.9589	0.91155	0.0554		470	0.03843	0.06618	0.36295	0.15585	0.17989		470	0.00904	0.00878	0.00833	0.00872	0.000360603
	475	0.93806	0.93344	0.91185	0.92778	0.01399		475	0.05317	0.07744	0.37681	0.16914	0.18025		475	0.0091	0.00892	0.00796	0.00866	0.00061101
	480	0.87167	0.84644	0.86132	0.85981	0.01268		480	0.05127	0.09517	0.40901	0.18515	0.19511		480	0.0091	0.00881	0.00814	0.00868	0.000491802
	485	0.93954	0.89674	0.95599	0.93075	0.03058		485	0.0585	0.09109	0.41957	0.18972	0.19972		485	0.00908	0.00878	0.00815	0.00867	0.000477187
	490	0.88082	0.86964	0.98358	0.91135	0.06281		490	0.06581	0.09521	0.438	0.19967	0.20692		490	0.00904	0.0086	0.00838	0.00867	0.000334881
	495	0.94519	0.91053	0.94015	0.93196	0.01873		495	0.066	0.10094	0.44041	0.20245	0.20682		495	0.00919	0.00878	0.00834	0.00877	0.000427015
	500	0.91085	0.91832	0.92303	0.9174	0.00614		500	0.08674	0.11564	0.46673	0.22303	0.21154		500	0.00896	0.00892	0.00793	0.0086	0.000583285
	505	0.94465	0.99563	0.88484	0.94171	0.05545		505	0.09081	0.12006	0.47778	0.22955	0.21547		505	0.00905	0.00875	0.008	0.0086	0.00054137
	510	0.89712	0.89417	0.93875	0.91001	0.02493		510	0.14534	0.13559	0.4955	0.25881	0.20504		510	0.00927	0.00879	0.00807	0.00871	0.000603936
	515	0.88123	0.90035	0.88414	0.88857	0.0103		515	0.14906	0.14187	0.51764	0.26953	0.21491		515	0.00933	0.00887	0.00814	0.00878	0.000599437
	520	0.91409	0.85271	0.91453	0.89378	0.03556		520	0.13661	0.15135	0.53038	0.27278	0.22321		520	0.00918	0.00868	0.00828	0.00872	0.000446949
	525	0.92674	0.96064	0.93584	0.94107	0.01754		525	0.13062	0.16773	0.54269	0.28035	0.22796		525	0.00915	0.00865	0.0085	0.00877	0.000339516
	530	0.86682	0.95132	0.94178	0.91997	0.04628		530	0.18552	0.18374	0.55984	0.3097	0.21663		530	0.00896	0.00871	0.0081	0.00859	0.000439495
	535	0.94829	0.94	0.91628	0.93486	0.01661		535	0.1877	0.20159	0.57464	0.32131	0.2195		535	0.00895	0.00881	0.0081	0.00862	0.000458258
	540	0.89025	0.8995	0.96018	0.91664	0.03799		540	0.26595	0.19746	0.58239	0.3486	0.20535		540	0.00865	0.00866	0.00838	0.00857	0.000156563
	545	0.90183	0.94656	0.94073	0.92971	0.02432		545	0.26723	0.21608	0.60587	0.36306	0.21183		545	0.0093	0.0086	0.00802	0.00864	0.000639449
	550	0.96283	0.96263	0.89392	0.9398	0.03973		550	0.28572	0.22086	0.61308	0.37322	0.21024		550	0.00895	0.00868	0.00812	0.00859	0.000423432
	555	0.91126	0.97747	0.92094	0.93655	0.03576		555	0.27275	0.23459	0.62826	0.37853	0.21711		555	0.00878	0.00884	0.00845	0.00869	0.000209618
	560	0.92284	0.94942	0.92571	0.93265	0.01459		560	0.30634	0.24932	0.64619	0.40062	0.21457		560	0.0092	0.00876	0.00808	0.00868	0.000563699
	565	0.88473	0.8685	0.85771	0.87031	0.0136		565	0.33116	0.26425	0.66107	0.41883	0.21244		565	0.00894	0.00885	0.00819	0.00866	0.000410771
	570	0.87517	0.98431	0.86493	0.90814	0.06617		570	0.32315	0.26616	0.66187	0.41706	0.21392		570	0.00925	0.00878	0.00797	0.00867	0.000645894
	575	0.90924	0.89531	0.94679	0.91711	0.02663		575	0.36387	0.30364	0.67657	0.44803	0.2002		575	0.0089	0.00885	0.00825	0.00867	0.00036074
	580	0.84581	0.97566	0.9377	0.91972	0.06676		580	0.36169	0.29602	0.6866	0.4481	0.20913		580	0.00892	0.00888	0.00822	0.00867	0.000393512
	585	0.95287	0.96625	0.84839	0.9225	0.06453		585	0.4019	0.35304	0.69951	0.48482	0.18753		585	0.00886	0.00888	0.00832	0.00869	0.000315416
	590	0.88904	0.94295	0.91954	0.91718	0.02703		590	0.40818	0.32938	0.70801	0.48186	0.19978		590	0.00905	0.00883	0.00828	0.00872	0.0003995
	595	0.98357	0.95826	0.94888	0.96357	0.01794		595	0.42634	0.33783	0.71034	0.4915	0.19462		595	0.00908	0.00864	0.00798	0.00857	0.000553503
	600	0.97563	0.91423	0.97124	0.9537	0.03425		600	0.43027	0.3598	0.74763	0.51257	0.20659		600	0.00888	0.00889	0.00798	0.00858	0.000524113
	605	0.88406	0.99534	0.9639	0.94777	0.05737		605	0.47055	0.36472	0.74121	0.52549	0.19417		605	0.00883	0.00888	0.00823	0.00864	0.000362689
	610	0.8951	0.95493	0.84222	0.89742	0.05639		610	0.46917	0.44377	0.73422	0.54905	0.16086		610	0.00873	0.00897	0.00816	0.00862	0.0004166
	615	0.97266	0.96548	0.93363	0.95726	0.02078		615	0.48356	0.43365	0.77905	0.56542	0.18668		615	0.00903	0.00894	0.00812	0.0087	0.000500478
	620	0.98155	0.93629	0.94178	0.95321	0.0247		620	0.50499	0.4683	0.78786	0.58705	0.17487		620	0.009	0.00883	0.00805	0.00863	0.000504555
	625	0.8885	0.90862	0.92664	0.90792	0.01908		625	0.49992	0.4709	0.79712	0.58931	0.18055		625	0.00885	0.00879	0.0081	0.00858	0.000418601
	630	0.94438	0.97908	0.85387	0.92578	0.06465		630	0.52483	0.44274	0.77886	0.58214	0.17524		630	0.00892	0.0087	0.00824	0.00862	0.000346631
	635	0.89658	0.90492	0.92804	0.90984	0.0163		635	0.54107	0.56367	0.77604	0.62693	0.12963		635	0.00884	0.00877	0.00839	0.00867	0.000244506
	640	0.92351	0.86336	0.92885	0.90524	0.03637		640	0.54989	0.5975	0.79491	0.64743	0.12992		640	0.00905	0.00886	0.0079	0.0086	0.000613205
	645	0.94425	0.9555	0.94818	0.94931	0.00571		645	0.56558	0.55369	0.80651	0.64193	0.14266		645	0.00909	0.00892	0.00866	0.00889	0.000215259
	650	0.92661	0.90225	0.97019	0.93302	0.03442		650	0.55954	0.57206	0.82898	0.65352	0.15208		650	0.00902	0.00887	0.00823	0.00871	0.000420874
	655	0.94721	0.95113	0.86376	0.9207	0.04935		655	0.58654	0.62185	0.81342	0.67394	0.12208		655	0.00899	0.00872	0.00794	0.00855	0.000546334
	660	0.99609	0.94884	0.91267	0.95254	0.04184		660	0.59844	0.59292	0.83684	0.67607	0.13926		660	0.00882	0.00885	0.00832	0.00866	0.000297955
	665	0.86668	0.96073	0.88018	0.90253	0.05085		665	0.60239	0.64831	0.86099	0.7039	0.13797		665	0.00912	0.00865	0.00807	0.00861	0.000527713
	670	0.94667	1	0.93526	0.96064	0.03456		670	0.61922	0.70106	0.86324	0.72784	0.12419		670	0.00901	0.0087	0.00835	0.00869	0.000331134
	675	0.95354	0.96206	0.9306	0.94873	0.01627		675	0.61927	0.65918	0.87443	0.71763	0.13726		675	0.00892	0.00896	0.00834	0.00874	0.000346944
	680	1	0.94323	0.86854	0.93726	0.06593		680	0.6402	0.67008	0.87135	0.72721	0.12572		680	0.00876	0.0089	0.00847	0.00871	0.000219478
	685	0.95448	0.97014	0.88251	0.93571	0.04674		685	0.65744	0.69745	0.85805	0.73765	0.10617		685	0.00882	0.00894	0.00792	0.00856	0.000560343
	690	0.98694	0.96434	0.94679	0.96602	0.02013		690	0.64857	0.76664	0.87966	0.76496	0.11555		690	0.00874	0.00869	0.00815	0.00853	0.000329455
	695	0.97468	0.97547	0.89497	0.94837	0.04625		695	0.66751	0.76601	0.91002	0.78118	0.12197		695	0.00878	0.00882	0.00797	0.00853	0.00048003
	700	0.93536	0.96558	0.85992	0.92029	0.05442		700	0.67595	0.7571	0.87987	0.77098	0.10267		700	0.009	0.00893	0.00868	0.00887	0.000167929
	705	0.93253	0.92983	0.89998	0.92078	0.01807		705	0.68204	0.77331	0.90673	0.78736	0.113		705	0.00868	0.00882	0.00828	0.00859	0.000283922
	710	0.88002	0.99762	0.86516	0.91427	0.07257		710	0.69342	0.78312	0.90287	0.79314	0.10508		710	0.00868	0.00895	0.00792	0.00852	0.000537366
	715	0.90722	0.94552	0.86202	0.90492	0.0418		715	0.71855	0.79066	0.94731	0.81884	0.11696		715	0.00889	0.00875	0.00851	0.00872	0.000194462
	720	0.87975	0.95037	0.93887	0.92299	0.03789		720	0.72981	0.783	0.94809	0.8203	0.11382		720	0.00848	0.00907	0.00829	0.00861	0.000406172
	725	0.88486	0.94457	0.99406	0.94116	0.05468		725	0.73194	0.81462	0.94636	0.83097	0.10814		725	0.00865	0.00876	0.00852	0.00864	0.000119251
	730	0.95933	0.95369	0.96472	0.95925	0.00551		730	0.74038	0.83564	0.96716	0.84772	0.11387		730	0.00884	0.00881	0.0086	0.00875	0.000132808
	735	0.94856	0.96121	0.9242	0.94465	0.01881		735	0.77466	0.82255	0.9642	0.8538	0.09856		735	0.00888	0.00895	0.00833	0.00872	0.000338396
	740	0.89052	0.88257	0.87902	0.88404	0.00589		740	0.76309	0.85025	0.96448	0.85927	0.101		740	0.009	0.00857	0.00827	0.00861	0.000365533
	745	0.96068	0.95103	0.86644	0.92605	0.05185		745	0.77869	0.86039	0.97408	0.87105	0.09813		745	0.00909	0.00879	0.00824	0.00871	0.000432796
	750	0.89523	0.90977	0.87133	0.89211	0.01941		750	0.77902	0.87355	0.9515	0.86802	0.08637		750	0.00885	0.00897	0.00823	0.00868	0.000394245
	755	0.92203	0.94827	0.92641	0.93224	0.01406		755	0.79042	0.88892	0.97449	0.88461	0.09211		755	0.00888	0.00882	0.00841	0.0087	0.000256349
	760	0.93981	0.90387	0.92536	0.92301	0.01808		760	0.80303	0.87054	0.96035	0.87798	0.07892		760	0.0089	0.0087	0.00806	0.00855	0.000440084
	765	0.93496	0.93829	0.96751	0.94692	0.01791		765	0.8074	0.86289	0.96475	0.87834	0.07981		765	0.00868	0.00865	0.00832	0.00855	0.000196016
	770	0.95799	0.93297	0.88216	0.92437	0.03864		770	0.8256	0.88916	0.9845	0.89975	0.07998		770	0.00898	0.00849	0.00835	0.00861	0.000333005
	775	0.88688	0.9594	0.97066	0.93898	0.04547		775	0.82157	0.9102	0.98147	0.90441	0.08011		775	0.0088	0.0089	0.00851	0.00874	0.000203858
	780	0.97293	0.94533	0.99697	0.97174	0.02584		780	0.82496	0.89723	0.97881	0.90034	0.07697		780	0.00888	0.00881	0.00854	0.00874	0.00017663
	785	0.95273	0.91766	0.96146	0.94395	0.02318		785	0.82733	0.90449	0.97357	0.9018	0.07316		785	0.00881	0.00912	0.00818	0.00871	0.000477982
	790	0.99919	0.91385	0.85107	0.92137	0.07435		790	0.85184	0.92056	0.9707	0.91437	0.05967		790	0.00892	0.00896	0.00847	0.00878	0.000275056
	795	0.93523	0.91528	0.86318	0.90456	0.0372		795	0.85312	0.9182	0.98149	0.9176	0.06418		795	0.00905	0.0088	0.00824	0.0087	0.000415141
	800	0.94977	0.91195	0.96181	0.94118	0.02601		800	0.86664	0.92623	0.98723	0.9267	0.0603		800	0.00881	0.00878	0.00842	0.00867	0.000219141
	805	0.95489	0.90881	0.9412	0.93497	0.02366		805	0.86763	0.93902	0.97511	0.92725	0.0547		805	0.00907	0.0087	0.00817	0.00864	0.000454438
	810	0.96243	0.92412	0.9136	0.93338	0.0257		810	0.89745	0.94513	0.98505	0.94254	0.04386		810	0.0086	0.00874	0.00838	0.00857	0.00018066
	815	0.86655	0.96872	0.94131	0.92553	0.05288		815	0.88797	0.94106	0.99437	0.94113	0.0532		815	0.00898	0.00877	0.00835	0.0087	0.000321033
	820	0.92755	0.95655	0.91698	0.93369	0.02049		820	0.89179	0.93932	0.99424	0.94178	0.05127		820	0.00868	0.00886	0.00823	0.00859	0.00032482
	825	0.88392	0.90682	0.92233	0.90436	0.01932		825	0.90411	0.94445	0.99447	0.94768	0.04527		825	0.00895	0.00906	0.00846	0.00882	0.000318473
	830	0.92971	0.95274	0.87878	0.92041	0.03785		830	0.91288	0.93789	0.98583	0.94553	0.03707		830	0.00869	0.00886	0.00785	0.00847	0.000539614
	835	0.9829	0.87649	0.90452	0.9213	0.05516		835	0.90554	0.94842	0.9879	0.94728	0.04119		835	0.00897	0.00887	0.00821	0.00868	0.000411634
	840	0.87732	0.91585	0.83966	0.87761	0.0381		840	0.92841	0.96522	0.99885	0.96416	0.03523		840	0.00876	0.00879	0.00838	0.00865	0.000227021
	845	0.87584	0.93106	0.94935	0.91875	0.03827		845	0.91295	0.96823	1	0.96039	0.04405		845	0.009	0.00889	0.00843	0.00877	0.00030096
	850	0.94802	0.92707	0.84874	0.90794	0.05233		850	0.9209	0.96676	0.99646	0.96137	0.03807		850	0.00899	0.00852	0.00817	0.00856	0.000414892
	855	0.93402	0.93297	0.83407	0.90035	0.0574		855	0.92549	0.95199	0.99359	0.95702	0.03432		855	0.00878	0.00857	0.00814	0.00849	0.000325661
	860	0.88688	0.88248	0.89939	0.88958	0.00878		860	0.92979	0.98112	0.98712	0.96601	0.03151		860	0.00883	0.00855	0.00808	0.00848	0.000378926
	865	0.93967	0.94152	0.91768	0.93296	0.01327		865	0.93427	0.97642	0.98744	0.96604	0.02807		865	0.00868	0.00857	0.00817	0.00848	0.000268304
	870	0.96014	0.90444	0.89264	0.91907	0.03605		870	0.94524	0.9761	0.98988	0.97041	0.02286		870	0.00854	0.00895	0.00797	0.00849	0.000494511
	875	0.92769	0.92812	0.93328	0.92969	0.00311		875	0.9459	0.97975	0.99872	0.97479	0.02676		875	0.00864	0.00882	0.00804	0.0085	0.000405041
	880	0.92324	0.913	0.92455	0.92026	0.00632		880	0.94534	0.98128	0.99033	0.97231	0.0238		880	0.00888	0.00856	0.00819	0.00854	0.000348291
	885	0.88958	0.92384	0.89299	0.90213	0.01887		885	0.95451	0.98644	0.98999	0.97698	0.01954		885	0.00878	0.00885	0.00837	0.00867	0.000258247
	890	0.86588	0.92916	0.88146	0.89217	0.03297		890	0.96653	0.99336	0.98631	0.98206	0.01391		890	0.00877	0.00889	0.00848	0.00871	0.00021388
	895	0.97199	0.91499	0.77096	0.88598	0.10361		895	0.96956	0.99096	0.98321	0.98124	0.01083		895	0.00871	0.00862	0.00845	0.00859	0.000132641
	900	0.91934	0.90358	0.88891	0.90395	0.01521		900	0.97298	0.98517	0.98958	0.98258	0.0086		900	0.00885	0.00883	0.00835	0.00868	0.000285506
	905	0.95987	0.84568	0.87587	0.89381	0.05917		905	0.97117	0.98259	0.97263	0.97546	0.00621		905	0.00905	0.0086	0.0085	0.00872	0.000294534
	910	0.91462	0.86032	0.92024	0.89839	0.03309		910	0.97046	0.99399	0.99323	0.9859	0.01337		910	0.00889	0.00878	0.00823	0.00863	0.000351967
	915	0.8617	0.84149	0.85072	0.85131	0.01012		915	0.97094	0.98455	0.97715	0.97755	0.00682		915	0.00889	0.00874	0.0084	0.00868	0.000250217
	920	0.95044	0.87211	0.88367	0.90208	0.04228		920	0.97919	0.9814	0.98788	0.98282	0.00452		920	0.00879	0.00868	0.00825	0.00857	0.000286386
	925	0.845	0.90444	0.85515	0.8682	0.03179		925	0.96693	0.99381	0.96971	0.97682	0.01478		925	0.00895	0.00878	0.00836	0.0087	0.000307219
	930	0.88029	0.89474	0.88531	0.88678	0.00734		930	0.97151	0.99421	0.97137	0.97903	0.01315		930	0.00902	0.00873	0.00835	0.0087	0.000339342
	935	0.85995	0.86203	0.88216	0.86805	0.01227		935	0.97957	0.99032	0.97601	0.98197	0.00745		935	0.0088	0.00883	0.00843	0.00869	0.000223574
	940	0.84891	0.90482	0.8548	0.86951	0.03072		940	0.98777	0.99187	0.97874	0.98613	0.00672		940	0.00889	0.00893	0.00843	0.00875	0.000279484
	945	0.85605	0.8647	0.8874	0.86938	0.01619		945	0.98639	0.99855	0.97063	0.98519	0.014		945	0.00883	0.0086	0.00841	0.00861	0.000209759
	950	0.899	0.87306	0.88274	0.88494	0.01311		950	0.98848	0.98763	0.97959	0.98523	0.0049		950	0.00913	0.00891	0.00797	0.00867	0.000620019
	955	0.94492	0.89693	0.91418	0.91868	0.02431		955	0.98142	1	0.96227	0.98123	0.01887		955	0.00879	0.00888	0.00856	0.00874	0.000164817
	960	0.87503	0.80565	0.81544	0.83204	0.03755		960	0.98618	0.98766	0.96627	0.98004	0.01195		960	0.0088	0.00865	0.00833	0.00859	0.000241308
	965	0.88702	0.84644	0.89241	0.87529	0.02513		965	0.97551	0.99377	0.96742	0.9789	0.0135		965	0.00892	0.00913	0.00842	0.00882	0.000369131
	970	0.88123	0.82419	0.83174	0.84572	0.03098		970	0.98253	0.99147	0.97024	0.98141	0.01066		970	0.00887	0.0087	0.0085	0.00869	0.000182858
	975	0.85618	0.85481	0.87646	0.86248	0.01212		975	0.98502	0.98826	0.96613	0.9798	0.01195		975	0.00906	0.00874	0.00858	0.00879	0.000242978
	980	0.93806	0.87858	0.86388	0.8935	0.03928		980	0.97904	0.98576	0.95904	0.97462	0.0139		980	0.00863	0.00853	0.00865	0.0086	6.47023e-05
	985	0.8881	0.86783	0.90091	0.88561	0.01668		985	0.98545	0.98386	0.95532	0.97487	0.01695		985	0.00904	0.009	0.0082	0.00874	0.000474565
	990	0.91368	0.882	0.87366	0.88978	0.02111		990	0.98217	0.99552	0.95337	0.97702	0.02154		990	0.00878	0.00864	0.00818	0.00853	0.000314163
	995	0.93388	0.8124	0.92303	0.88977	0.06723		995	0.98495	0.98562	0.94485	0.97181	0.02335		995	0.00887	0.0088	0.00843	0.0087	0.000237103
	1000	0.90048	0.82447	0.84129	0.85542	0.03993		1000	0.98727	0.98913	0.9487	0.97503	0.02283		1000	0.00863	0.0086	0.00843	0.00856	0.000105495
	1005	0.92661	0.85233	0.835	0.87132	0.04866		1005	0.9949	0.98465	0.94136	0.97364	0.02842		1005	0.00889	0.00908	0.00815	0.00871	0.000495721
	1010	0.92755	0.86298	0.90522	0.89858	0.03279		1010	0.98587	0.9786	0.93902	0.96783	0.02521		1010	0.00859	0.00895	0.00875	0.00877	0.00018126
	1015	0.94021	0.81953	0.83384	0.86453	0.06593		1015	0.98405	0.98027	0.93525	0.96652	0.02715		1015	0.00872	0.00882	0.00854	0.00869	0.000140231
	1020	0.92796	0.88828	0.9122	0.90948	0.01998		1020	0.98696	0.98354	0.9285	0.96633	0.03281		1020	0.00876	0.00891	0.00862	0.00876	0.000142325
	1025	0.8982	0.86717	0.86365	0.87634	0.01901		1025	0.99014	0.97602	0.9263	0.96416	0.03353		1025	0.00901	0.00885	0.00847	0.00877	0.000280066
	1030	0.92984	0.87164	0.86563	0.88903	0.03547		1030	0.99618	0.97232	0.93151	0.96667	0.0327		1030	0.00862	0.0087	0.0083	0.00854	0.000207157
	1035	0.92876	0.82248	0.93619	0.89581	0.06362		1035	1	0.96706	0.92195	0.963	0.03918		1035	0.00853	0.00904	0.00848	0.00869	0.000306351
	1040	0.92621	0.80993	0.91209	0.88274	0.06345		1040	0.98545	0.97031	0.91608	0.95728	0.03647		1040	0.00872	0.00892	0.00824	0.00863	0.000346688
	1045	0.8749	0.90729	0.88647	0.88955	0.01642		1045	0.98288	0.9713	0.90722	0.9538	0.04075		1045	0.00882	0.00869	0.00811	0.00854	0.000379511
	1050	0.92567	0.88048	0.94655	0.91757	0.03377		1050	0.98061	0.97481	0.91323	0.95622	0.03734		1050	0.00881	0.00889	0.00826	0.00865	0.000344576
	1055	0.96405	0.84568	0.84408	0.8846	0.0688		1055	0.98369	0.96468	0.91142	0.95326	0.03746		1055	0.00873	0.00884	0.00838	0.00865	0.000239298
	1060	0.94667	0.83046	0.95354	0.91023	0.06916		1060	0.97774	0.97755	0.9052	0.9535	0.04182		1060	0.0091	0.00888	0.0086	0.00886	0.000246644
	1065	0.94896	0.89541	0.9554	0.93326	0.03294		1065	0.968	0.96645	0.91043	0.94829	0.0328		1065	0.0089	0.00858	0.00846	0.00865	0.000228849
	1070	0.96135	0.88923	0.90755	0.91937	0.03749		1070	0.98288	0.96656	0.90209	0.95051	0.04272		1070	0.00868	0.00885	0.00852	0.00868	0.000167341
	1075	0.92338	0.82001	0.94783	0.89707	0.06785		1075	0.9798	0.96006	0.88931	0.94306	0.04758		1075	0.00919	0.0089	0.00816	0.00875	0.000531234
	1080	0.96122	0.882	0.89357	0.91226	0.04279		1080	0.98599	0.95708	0.88334	0.94214	0.05293		1080	0.00903	0.00882	0.00844	0.00876	0.000296004

[truncated: 12 more sheets: Fig. S2 a, Fig. S2 b, Fig. S2e, f , Fig. S3a, Fig S5. a, b, Fig. S5c, Fig. S5 d, e, Fig. S6a, c, Fig. S6 e, Fig. S7a, Fig. S8a, Fig. S8e]
